# Supplementary material for: Klebsiella quasipneumoniae Provides a Window into Carbapenemase Gene Transfer, Plasmid Rearrangements, and Patient Interactions with the Hospital Environment
Source: Antimicrob Agents Chemother. 2019 May 23;63(6):e02513-18. doi: 10.1128/AAC.02513-18 (PMC6535554; doi:10.1128/AAC.02513-18)
Supplement: Supplemental file 1 [file AAC.02513-18-sd001.xlsx]

## Sheet: Legend
Sheet 1	Legend
Sheet 2	Klebsiella quasipneumoniae isolate metadata, plasmid finder summary and AMR finder summary
Sheet 3	SPAdes assembly states for Illumina sequencing and assembly of Klebseilla quasipneumoniae
Sheet 4	Full Plasmid Finder results for Klebseilla quasipneumoniae
Sheet 5	Antimicrobial Resistance (AMR)Finder Results
Sheet 6	Virulence Factors

## Sheet: K.qpn_Summary
Patient	Isolate	Subspecies of K. quasipneumoniae	Date	Source	Complete genome accession	Number of plasmid Inc Types	Plasmid finder (80% identity for 50% coverage)	AMR finder (90% identity for 50% coverage)	virulence genes (95%identity for 50% coverage)
1	CAV1360	KpIIA	2019-11-09	Sputum		3	IncFIB(K), IncFIB(pKPHS1), repA_CP011611	fosA, oqxA, oqxB, blaOKP, sul1, qacEdelta1, dfrA21, blaTEM-1, blaKPC-2
2	CAV2013	KpIIA	2019-11-13	Perirectal surveillance	GCA_003146655.1	3	IncFIB(K), Col440I, repA_CP011611	fosA, oqxB, oqxA, blaOKP, blaKPC-3, sul1, qacE, qnrA1, sul1, qacE, dfrA14, qacE, ant(2'')-Ia
2	CAVp203	KpIIA	2019-12-13	Bronchoscopy		3	IncFIB(K), Col440I, repA_CP011611	qacE, ant(2'')-Ia, dfrA14, fosA, oqxA, oqxB, blaOKP, blaKPC-3, sul1, qacE, qnrA1, sul1, qacE
2	CAVp26	KpIIA	2019-04-14	Blood		4	IncFIB(K), IncU, IncX5, repA_CP013325	fosA, oqxB, oqxA, blaOKP, blaKPC-3, blaTEM-1, sul1, qacE, qnrA1, sul1, qacE, msr(E), mph(E), aac(6')-Ib, aadA1, blaOXA-9, dfrA14, qacE, ant(2'')-Ia
2	CAVp20	KpIIA	2019-03-14	Perirectal surveillance		5	IncFIB(K), Col440I, IncU, IncX5, repA_CP011611	dfrA14, qacE, ant(2'')-Ia, fosA, oqxA, oqxB, blaOKP, blaTEM-1, blaKPC-3, sul1, qacE, qnrA1, sul1, qacE, msr(E), mph(E), aac(6')-Ib, aadA1, blaOXA-9
2	CAVp64	KpIIA	2019-08-14	Perirectal surveillance		4	IncFIB(K), IncU, IncX5, repA_CP011611	blaOXA, fosA, oqxA, oqxB, blaTEM-1, blaKPC-3, sul1, qacE, qnrA1, sul1, qacEdelta1, blaOKP, mph(E), msr(E), blaOXA-9, aadA1, aac(6')-Ib, dfrA5, ant(2'')-Ia
2	CAVp72	KpIIA	2019-09-14	Perirectal surveillance		5	IncFIB(K), Col440I, IncU, IncX5, repA_CP011611	fosA, oqxB, oqxA, blaOKP, blaKPC-3, blaTEM-1, ant(2'')-Ia, qacEdelta1, sul1, qnrA1, qacE, sul1, msr(E), mph(E)
2	CAVp103	KpIIA	2019-11-14	Blood		11	Col(IRGK), Col440I, Col440II, ColRNAI, IncFIB(K), IncL/M(pMU407), IncN, IncU, IncX1, INCX5, repA_CP011611	dfrA5, fosA, dfrA14, sul2, oqxA, oqxB, blaOKP, blaTEM-1, blaKPC-3, blaSHV-30, sul1, qacE, qnrA1, sul1, qacEdelta1, ant(2'')-Ia, aphA16, blaOXA-2, mph(E), msr(E), aac(6')-Ib, aadA1, blaOXA-9, aph(6)-Id, aph(3'')-Ib
3	CAVp67	KpIIA	2019-08-14	Perirectal surveillance		2	IncFIB(K), repA_CP011611	fosA, oqxA, oqxB, blaOKP, blaKPC-3, sul1, qacE, qnrA1, sul1, qacE, dfrA14, qacE, ant(2'')-Ia
4	CAVp275	KpIIA	2019-07-15	Urine		5	IncFIB(K), IncU, IncX5, repA_CP011611, pENTAS02	oqxA, oqxB, fosA, aac(6')-Ib, aadA1, blaOXA-9, blaTEM-1, dfrA5, qacEdelta1, sul1, blaKPC-3, blaOKP, mph(E), msr(E)
5	CAV1142	KpIIB	2019-08-09	Perirectal surveillance		6	Col440I, IncFIB(K), IncFIB(pKPHS1), IncN, IncR, repA_CP011611	oqxB, oqxA, fosA, blaTEM-1, blaKPC-2, dfrA12, aadA2, qacEdelta1, sul1, mph(A), aph(6)-Id, aph(3'')-Ib, catA2, aph(3')-Ia, blaOKP
6	CAVp186	KpIIB	2019-12-13	Perirectal surveillance		5	Col440I, IncFIB(K), IncFII(K), IncL/M(pMU407), IncX5	blaOKP-B-6, oqxB, oqxA, sul1, qacEdelta1, dfrA5, blaTEM-1, blaKPC-2, fosA, aadA1, blaOXA-9, blaOXA-1, catB3, aac(6')-Ib
7	CAV2009	KpIIB	2019-02-14	Perirectal surveillance		3	IncA/C2, IncFIB(K), IncFIB(Mar)	oqxA, oqxB, aph(6)-Id, aph(3'')-Ib, blaKPC-3, blaSHV-7, blaTEM-1, blaOXA-9, aadA1, aac(6')-Ib', blaOKP-B-2, dfrA14, sul1, qacE, ant(2'')-Ia, qacE, qnrA1, fosA
8	CAVp296	KpIIB	2019-10-15	Perirectal surveillance		4	FII(pBK30683), IncFIB(K), IncFIB(pKPHS1), IncX5	fosA, oqxA, oqxB, blaOKP-B-2, dfrA5, qacEdelta1, sul1, blaKPC-2, blaTEM-1, blaOXA-9, aadA1, aac(6')-Ib
8	CAVp360	KpIIB	2019-12-16	Perirectal surveillance		3	IncFIB(K), IncFIB(pKPHS1), IncX5	fosA, oqxA, oqxB, blaTEM-1, dfrA5, qacEdelta1, sul1, blaKPC-2, blaOKP-B-2
Room A (MICU)	CAV2244	KpIIA	2019-01-14	Shower		4	IncFIB(K), Col440I, IncU, IncX5	oqxB, oqxA, fosA, blaOKP, mph(E), msr(E), aac(6')-Ib, aadA1, blaOXA-9, blaTEM-1, blaKPC-3, dfrA14
Room B (CTA)	CAV2279	KpIIA	2019-01-14	Shower		2	IncFIB(K), repA_CP011611	oqxB, oqxA, blaOKP, fosA, blaTEM-1, blaKPC-2
Room C (STBICU)	CAV1945	KpIIA	2019-02-14	Drain swab (First sample after replacement)		5	IncFIB(K), Col440I, IncX5, IncU, repA_CP011611	fosA, oqxB, oqxA, aac(6')-Ib, aadA1, blaOXA-9, blaTEM-1, blaKPC-3, sul1, qacE, qnrA1, sul1, qacE, msr(E), mph(E), blaOKP, dfrA14, qacE, ant(2'')-Ia
Room C (STBICU)	CAV1947	KpIIA	2019-02-14	p-trap water -(First sample after replacement)	GCA_003146685.1	4	IncFIB(K), Col440I, IncX5, repA_CP011611	fosA, oqxA, oqxB, blaOKP, blaTEM-1, blaKPC-3, sul1, qacE, qnrA1, sul1, qacEdelta1, dfrA5, blaOXA-9, aadA1, aac(6')-Ib, dfrA14, ant(2'')-Ia
Room C (STBICU)	CAV1964	KpIIA	2019-03-14	Drain swab		5	IncFIB(K), Col440I, IncX5, IncU, repA_CP011611	oqxB, oqxA, fosA, blaOKP, blaTEM-1, blaOXA-9, aadA1, aac(6')-Ib, blaKPC-3, sul1, qacE, qnrA1, sul1, qacEdelta1, dfrA5, mph(E), msr(E), dfrA14, ant(2'')-Ia
Room C (STBICU)	CAV2018	KpIIA	2019-04-14	p-trap water	GCA_003146635.1	4	IncFIB(K), IncX5, IncU, repA_CP011611	ant(2'')-Ia, fosA, oqxA, oqxB, blaOKP, blaTEM-1, blaOXA-9, aadA1, aac(6')-Ib, blaKPC-2, sul1, qacE, qnrA1, sul1, qacEdelta1, msr(E), mph(E), dfrA5, dfrA14
Room D (STBICU)	CAV2019	KpIIA	2019-04-14	p-trap water		5	IncFIB(K), Col440I, IncX5, IncU, repA_CP011611	oqxA, oqxB, fosA, blaOKP, blaTEM-1, blaKPC-2, qacEdelta1, sul1, qnrA1, qacE, sul1, mph(E), msr(E), aac(6')-Ib, aadA1, blaOXA-9, dfrA5, ant(2'')-Ia
Room C (STBICU)	CAV2397	KpIIA	2019-05-14	Drain swab		2	IncFIB(K), repA_CP011611	oqxB, oqxA, fosA, blaOKP, blaKPC-3, sul1, qacE, qnrA1, qacE, ant(2'')-Ia, dfrA14
Room E (STBICU)	CAV2697	KpIIA	2019-07-14	Drain swab		3	IncFIB(K), Col440I, repA_CP011611	oqxA, oqxB, fosA, blaOKP, blaKPC-3, qnrA1, sul1, qacEdelta1, ant(2'')-Ia
Room F (MICU)	CAV2957	KpIIA	2019-09-15	Drain swab		3	IncFIB(K), Col440I, repA_CP011611	oqxA, oqxB, qnrA1, sul1, qacEdelta1, ant(2'')-Ia, fosA, blaOKP, blaKPC-3
Room G (STBICU)	CAV2983	KpIIA	2019-10-15	p-trap water		4	IncFIB(K), IncX5, IncU, repA_CP011611	oqxB, oqxA, blaOKP, fosA, aac(6')-Ib, aadA1, blaOXA-9, blaTEM-1, blaKPC-3, qacEdelta1, sul1, qnrA1, qacE, sul1, mph(E), msr(E), dfrA5, ant(2'')-Ia
Room G (STBICU)	CAV2984	KpIIA	2019-10-15	Drain swab		4	IncFIB(K), IncX5, IncU, repA_CP011611	oqxB, oqxA, blaOKP, fosA, blaTEM-1, blaOXA-9, aadA1, aac(6')-Ib, blaKPC-3, sul1, qacE, qnrA1, sul1, qacEdelta1, mph(E), msr(E), dfrA5, ant(2'')-Ia
Room G (STBICU)	CAV3444	KpIIA	2019-02-16	p-trap water		4	IncFIB(K), IncX5, IncU, repA_CP011611	oqxB, oqxA, blaOKP, fosA, blaTEM-1, blaOXA-9, aadA1, aac(6')-Ib, blaKPC-3, qacEdelta1, sul1, qnrA1, qacE, sul1, msr(E), mph(E), dfrA5, ant(2'')-Ia
Room H (MICU)	CAV1880	KpIIB	2019-12-13	Drain swab		6	IncFIB(K), Col440I, IncFIB(Mar), IncFII, IncFII(K), IncHI1B	blaOKP-B-2, oqxA, oqxB, fosA, blaKPC-3
Room I (MICU)	CAV1895	KpIIB	2019-12-13	Drain swab		5	IncFIB(K), Col440I, IncFII, IncFII(K), IncN	oqxA, oqxB, fosA, blaKPC-3, dfrA14, sul2, aph(3'')-Ib, aph(6)-Id, blaTEM-1, blaOXA-9, aadA1, aac(6')-Ib', blaOKP-B-2
Room J (STBICU)	CAV1832	KpIIB	2019-12-13	p-trap water		4	IncFIB(K), Col440I, IncFII(K), IncN	oqxA, oqxB, blaKPC-3, dfrA14, sul2, aph(3'')-Ib, aph(6)-Id, blaTEM-1, blaOXA-9, aadA1, aac(6')-Ib', fosA, blaOKP-B-2
Room K (STBICU)	CAV1887	KpIIB	2019-12-13	p-trap water		5	IncFIB(K), Col440I, IncFII, IncFII(K), IncN	oqxA, oqxB, blaKPC-3, aac(6')-Ib', aadA1, blaOXA-9, dfrA14, fosA, blaTEM-1, aph(6)-Id, aph(3'')-Ib, sul2, blaOKP-B-2

## Sheet: SPAdes assembly stats
Isolate	# Contigs	# Contigs (>= 1000 bp)	# Contigs (>= 50000 bp)	Total length	Total length (>= 1000 bp)	Total length (>= 50000 bp)	Largest contig	GC (%)	N50	N75	L50	L75	Avg Coverage Depth	Coverage >= 1X (%)	# N's per 100 kbp
CAV3444	299	86	29	5964421	5920422	5227047	554064	57.28	198035	104597	9	20	81	100	0
CAV2019	297	84	31	6011615	5968567	5290446	579150	57.31	160520	95096	9	21	96	100	0
CAV2009	130	61	20	5651528	5636399	5323704	682511	57.33	376282	174390	6	10	76	100	0
CAV1887	193	93	25	5794058	5762144	5177960	489687	57.17	264671	116997	8	17	100	100	0
CAVp26	219	86	26	6029264	5997275	5319274	615937	57.34	215358	107844	8	17	63	100	0
CAV2279	260	70	28	5637130	5597935	5077921	579150	57.89	199977	119726	9	19	135	100	0
CAVp103	8996	218	31	9040069	6201592	5205730	616082	56.45	163549	73264	13	28	58	100	0
CAV2244	238	64	26	5690979	5655749	5045523	568396	57.84	287168	105822	7	17	85	100	0
CAV1947	240	83	27	6046510	6011811	5409828	615908	57.29	216777	116131	9	18	35	100	0
CAV1142	201	87	29	5739434	5715188	5019514	503193	57.4	165441	100176	10	20	59	100	0
CAV2983	317	89	32	5965469	5920009	5175229	472619	57.27	160386	93892	11	23	87	100	0
CAVp203	279	102	29	6050235	6003285	5388171	616051	57.35	205269	108359	9	19	72	100	0
CAVp72	252	70	26	5838083	5791437	5226859	616042	57.4	267451	130379	8	16	60	100	0
CAV1945	213	91	27	6028658	6001882	5320620	579347	57.31	268028	128404	9	18	68	100	0.02
CAV1832	146	71	24	5726320	5706394	5160265	503991	57.19	264671	130793	8	16	100	100	0.02
CAV2397	318	76	27	6006250	5955994	5321647	623293	57.39	268490	105822	8	18	152	100	0
CAV1964	359	83	29	6061690	6006377	5248469	579150	57.29	166696	98662	9	21	109	100	0
CAVp20	259	113	33	6048821	6010085	5349898	556089	57.3	159929	104812	11	22	87	100	0
CAV2984	312	84	30	5965235	5919648	5246282	472619	57.28	199977	103526	10	21	101	100	0
CAVp186	264	78	27	5565570	5514211	4880938	441525	57.63	212954	101811	9	18	98	100	0
CAV2697	277	78	30	5992167	5950687	5327214	586926	57.38	166696	98662	8	20	86	100	0
CAV2957	281	78	31	5993350	5952562	5354102	579150	57.38	160389	98341	9	21	100	100	0
CAV2018	267	93	27	6054234	6016096	5392153	616610	57.26	248135	131176	10	18	43	100	0
CAV1880	182	90	27	5955325	5921619	5197903	503991	56.77	187143	130793	10	19	82	100	0.02
CAVp275	289	75	29	5804925	5755478	5083798	587689	57.51	268497	93892	8	19	122	100	0
CAVp360	277	84	34	5690969	5649940	5071831	503296	57.46	152529	84131	10	22	104	100	0
CAVp67	310	87	27	6034665	5975615	5300928	615939	57.38	216555	120147	9	18	82	100	0
CAV1895	168	88	26	5800782	5776661	5194624	503991	57.15	224131	130793	9	17	71	100	0
CAVp64	287	89	30	5988188	5936207	5259535	581920	57.24	166499	107835	11	21	77	100	0
CAV2013	165	79	27	6017361	5997008	5411412	615796	57.36	216381	116131	8	17	51	100	0
CAV1360	138	69	26	5786554	5766563	5234405	579266	57.7	263765	110710	8	17	89	100	0
CAVp296	214	67	26	5637984	5604931	5090814	620650	57.56	287936	101393	7	16	84	100	0

## Sheet: PlasmidFinder_results
Isolate	Database	Plasmid	Identity	Query / Template length	Contig	Position in contig	Note	Accession number
CAV1360	enterobacteriaceae	IncFIB(K)	99.64	560 / 560	NODE_27_length_48157_cov_62.6414	13394..13953	Kpn3	JN233704
CAV1360	enterobacteriaceae	IncFIB(pKPHS1)	96.07	560 / 560	NODE_18_length_109490_cov_60.1782	25462..26021	pKPHS1	CP003223
CAV1360	enterobacteriaceae	repA	100	612 / 612	NODE_31_length_33768_cov_181.355	28792..29403	pKPC-2	CP013325
CAV2013	enterobacteriaceae	Col440I	94.74	114 / 114	NODE_57_length_4172_cov_1136.95	3756..3868		CP023920.1
CAV2013	enterobacteriaceae	IncFIB(K)	99.64	560 / 560	NODE_27_length_53547_cov_39.1718	11846..12405	Kpn3	JN233704
CAV2013	enterobacteriaceae	RepA	100	596 / 596	NODE_45_length_11286_cov_42.982	1794..2389	pKPC-CAV1321	CP011611
CAVp203	enterobacteriaceae	Col440I	94.74	114 / 114	NODE_53_length_8272_cov_578.86	2655..2767		CP023920.1
CAVp203	enterobacteriaceae	IncFIB(K)	99.64	560 / 560	NODE_42_length_15789_cov_73.8651	11846..12405	Kpn3	JN233704
CAVp203	enterobacteriaceae	RepA	100	596 / 596	NODE_46_length_11286_cov_62.549	1794..2389	pKPC-CAV1321	CP011611
CAVp26	enterobacteriaceae	IncFIB(K)	99.64	560 / 560	NODE_43_length_15776_cov_65.9749	11833..12392	Kpn3	JN233704
CAVp26	enterobacteriaceae	IncU	99.47	565 / 565	NODE_55_length_6423_cov_135.163	4081..4645		DQ401103
CAVp26	enterobacteriaceae	IncX5	100	906 / 906	NODE_50_length_9992_cov_116.474	5190..6095		JX193302
CAVp26	enterobacteriaceae	RepA	100	596 / 596	NODE_48_length_11286_cov_55.6914	1794..2389	pKPC-CAV1321	CP011611
CAVp20	enterobacteriaceae	Col440I	94.74	114 / 114	NODE_70_length_4254_cov_185.577	1341..1453		CP023920.1
CAVp20	enterobacteriaceae	IncFIB(K)	99.64	560 / 560	NODE_50_length_15776_cov_73.9824	11833..12392	Kpn3	JN233704
CAVp20	enterobacteriaceae	IncU	99.47	565 / 565	NODE_63_length_5351_cov_141.559	4081..4645		DQ401103
CAVp20	enterobacteriaceae	IncX5	100	906 / 906	NODE_49_length_16911_cov_209.921	10817..11722		JX193302
CAVp20	enterobacteriaceae	RepA	100	596 / 596	NODE_53_length_11286_cov_85.9644	1794..2389	pKPC-CAV1321	CP011611
CAVp64	enterobacteriaceae	IncFIB(K)	99.64	560 / 560	NODE_48_length_15789_cov_66.6166	3385..3944	Kpn3	JN233704
CAVp64	enterobacteriaceae	IncU	99.47	565 / 565	NODE_63_length_5017_cov_87.4012	4081..4645		DQ401103
CAVp64	enterobacteriaceae	IncX5	100	906 / 906	NODE_36_length_31886_cov_118.024	25792..26697		JX193302
CAVp64	enterobacteriaceae	RepA	100	596 / 596	NODE_51_length_11255_cov_56.4486	1794..2389	pKPC-CAV1321	CP011611
CAVp72	enterobacteriaceae	Col440I	94.74	114 / 114	NODE_41_length_14183_cov_49.5865	12471..12583		CP023920.1
CAVp72	enterobacteriaceae	IncFIB(K)	99.64	560 / 560	NODE_36_length_25228_cov_53.5157	21285..21844	Kpn3	JN233704
CAVp72	enterobacteriaceae	IncU	99.47	565 / 565	NODE_49_length_7955_cov_97.5386	1681..2245		DQ401103
CAVp72	enterobacteriaceae	IncX5	100	906 / 906	NODE_42_length_14023_cov_31.5893	6483..7388		JX193302
CAVp72	enterobacteriaceae	RepA	100	596 / 596	NODE_43_length_12596_cov_42.6297	1847..2442	pKPC-CAV1321	CP011611
CAVp103	enterobacteriaceae	Col(IRGK)	100	184 / 184	NODE_100_length_2415_cov_3.85629	1956..2139		AY543071
CAVp103	enterobacteriaceae	Col440I	92.11	114 / 114	NODE_73_length_5397_cov_6.65883	3241..3354		CP023920.1
CAVp103	enterobacteriaceae	Col440II	83.93	280 / 282	NODE_251_length_910_cov_2.52221	172..451		CP023921.1
CAVp103	enterobacteriaceae	ColRNAI	88.55	131 / 130	NODE_85_length_3250_cov_9.43492	2370..2500		DQ298019
CAVp103	enterobacteriaceae	IncFIB(K)	99.64	560 / 560	NODE_66_length_6567_cov_60.2562	2624..3183	Kpn3	JN233704
CAVp103	enterobacteriaceae	IncL/M(pMU407)	99.46	739 / 739	NODE_41_length_25475_cov_5.04859	22765..23503	pMU407	U27345
CAVp103	enterobacteriaceae	IncN	99.81	514 / 514	NODE_67_length_6427_cov_4.8926	5661..6174		AY046276
CAVp103	enterobacteriaceae	IncU	99.47	565 / 565	NODE_74_length_5017_cov_14.0868	4081..4645		DQ401103
CAVp103	enterobacteriaceae	IncX1	98.67	377 / 377	NODE_96_length_2535_cov_1.64931	1353..1729		JN935898
CAVp103	enterobacteriaceae	IncX5	100	906 / 906	NODE_38_length_31887_cov_15.7157	25793..26698		JX193302
CAVp103	enterobacteriaceae	RepA	100	596 / 596	NODE_56_length_11286_cov_50.0254	1794..2389	pKPC-CAV1321	CP011611
CAVp67	enterobacteriaceae	IncFIB(K)	99.64	560 / 560	NODE_45_length_15940_cov_77.4805	3536..4095	Kpn3	JN233704
CAVp67	enterobacteriaceae	RepA	100	596 / 596	NODE_48_length_11234_cov_65.3898	1742..2337	pKPC-CAV1321	CP011611
CAVp275	enterobacteriaceae	IncFIB(K)	99.64	560 / 560	NODE_46_length_15789_cov_72.583185	3385..3944	Kpn3	JN233704
CAVp275	enterobacteriaceae	IncU	99.47	565 / 565	NODE_59_length_4723_cov_151.291218	321..885		DQ401103
CAVp275	enterobacteriaceae	IncX5	100	906 / 906	NODE_28_length_54905_cov_141.805683	9631..10536		JX193302
CAVp275	enterobacteriaceae	RepA	100	596 / 596	NODE_50_length_11188_cov_74.810638	8867..9462	pKPC-CAV1321	CP011611
CAVp275	enterobacteriaceae	pENTAS02	94.02	552 / 979	NODE_22_length_82275_cov_72.093968	62134..62685		CP003028
CAV1142	enterobacteriaceae	Col440I	83.19	113 / 114	NODE_112_length_269_cov_1.14583	76..188		CP023920.1
CAV1142	enterobacteriaceae	IncFIB(K)	91.43	560 / 560	NODE_55_length_9218_cov_46.8663	3450..4009	Kpn3	JN233704
CAV1142	enterobacteriaceae	IncFIB(pKPHS1)	95.54	560 / 560	NODE_19_length_105701_cov_51.0644	22109..22668	pKPHS1	CP003223
CAV1142	enterobacteriaceae	IncN	100	507 / 514	NODE_94_length_582_cov_75.6752	76..582		AY046276
CAV1142	enterobacteriaceae	IncR	100	251 / 251	NODE_47_length_17568_cov_72.9119	11677..11927		DQ449578
CAV1142	enterobacteriaceae	repA	100	612 / 612	NODE_35_length_30736_cov_95.4826	26697..27308	pKPC-2	CP013325
CAVp186	enterobacteriaceae	Col440I	90.99	111 / 114	NODE_63_length_3285_cov_844.236	3070..3180		CP023920.1
CAVp186	enterobacteriaceae	IncFIB(K)	91.07	560 / 560	NODE_42_length_13794_cov_91.9374	3287..3846	Kpn3	JN233704
CAVp186	enterobacteriaceae	IncFII(K)	95.95	148 / 148	NODE_29_length_43541_cov_85.6278	2552..2699		CP000648
CAVp186	enterobacteriaceae	IncL/M(pMU407)	97.71	742 / 739	NODE_27_length_53841_cov_127.952	10803..11541	pMU407	U27345
CAVp186	enterobacteriaceae	IncX5	100	906 / 906	NODE_31_length_40028_cov_165.228	33934..34839		JX193302
CAV2009	enterobacteriaceae	IncA/C2	100	417 / 417	NODE_15_length_104217_cov_57.9131	25706..26122		JN157804
CAV2009	enterobacteriaceae	IncFIB(K)	92.32	560 / 560	NODE_31_length_9299_cov_61.5452	5140..5699	Kpn3	JN233704
CAV2009	enterobacteriaceae	IncFIB(Mar)	95.22	439 / 439	NODE_14_length_130637_cov_11.9599	94748..95186	pNDM-Mar	JN420336
CAVp296	enterobacteriaceae	FII(pBK30683)	91.63	227 / 227	NODE_42_length_6770_cov_144.885701	5088..5314		KF954760
CAVp296	enterobacteriaceae	IncFIB(K)	98.75	560 / 560	NODE_33_length_34527_cov_43.250218	25405..25964	Kpn3	JN233704
CAVp296	enterobacteriaceae	IncFIB(pKPHS1)	97.14	560 / 560	NODE_15_length_109582_cov_41.639140	58763..59322	pKPHS1	CP003223
CAVp296	enterobacteriaceae	IncX5	100	906 / 906	NODE_37_length_22234_cov_85.439365	11698..12603		JX193302
CAVp360	enterobacteriaceae	IncFIB(K)	98.75	560 / 560	NODE_31_length_56737_cov_52.943293	8564..9123	Kpn3	JN233704
CAVp360	enterobacteriaceae	IncFIB(pKPHS1)	97.14	560 / 560	NODE_32_length_55273_cov_55.578140	1749..2308	pKPHS1	CP003223
CAVp360	enterobacteriaceae	IncX5	100	906 / 906	NODE_34_length_51860_cov_104.397370	6584..7489		JX193302
CAV2244	enterobacteriaceae	Col440I	94.74	114 / 114	NODE_45_length_14183_cov_776.995321	13698..13810		CP023920.1
CAV2244	enterobacteriaceae	IncFIB(K)	99.64	560 / 560	NODE_44_length_15787_cov_128.842457	3383..3942	Kpn3	JN233704
CAV2244	enterobacteriaceae	IncU	99.47	565 / 565	NODE_49_length_7153_cov_213.118146	5710..6274		DQ401103
CAV2244	enterobacteriaceae	IncX5	100	906 / 906	NODE_42_length_16404_cov_304.611502	14599..15504		JX193302
CAV2279	enterobacteriaceae	IncFIB(K)	99.64	560 / 560	NODE_32_length_38330_cov_113.987060	3385..3944	Kpn3	JN233704
CAV2279	enterobacteriaceae	repA	100	612 / 612	NODE_29_length_43698_cov_159.587584	28792..29403	pKPC-2	CP013325
CAV1945	enterobacteriaceae	Col440I	94.74	114 / 114	NODE_62_length_4089_cov_427.582	567..679		CP023920.1
CAV1945	enterobacteriaceae	IncFIB(K)	99.64	560 / 560	NODE_43_length_15776_cov_69.2919	11833..12392	Kpn3	JN233704
CAV1945	enterobacteriaceae	IncU	99.47	565 / 565	NODE_52_length_7955_cov_144.484	5711..6275		DQ401103
CAV1945	enterobacteriaceae	IncX5	100	906 / 906	NODE_38_length_26279_cov_181.476	10200..11105		JX193302
CAV1945	enterobacteriaceae	RepA	100	596 / 596	NODE_48_length_11286_cov_57.8029	1794..2389	pKPC-CAV1321	CP011611
CAV1947	enterobacteriaceae	Col440I	94.74	114 / 114	NODE_44_length_14183_cov_197.33	1341..1453		CP023920.1
CAV1947	enterobacteriaceae	IncFIB(K)	99.64	560 / 560	NODE_43_length_15960_cov_29.6865	11846..12405	Kpn3	JN233704
CAV1947	enterobacteriaceae	IncX5	100	906 / 906	NODE_32_length_32234_cov_103.755	26140..27045		JX193302
CAV1947	enterobacteriaceae	RepA	100	596 / 596	NODE_47_length_11202_cov_25.9002	1741..2336	pKPC-CAV1321	CP011611
CAV1964	enterobacteriaceae	Col440I	94.74	114 / 114	NODE_49_length_14183_cov_846.562668	1341..1453		CP023920.1
CAV1964	enterobacteriaceae	IncFIB(K)	99.64	560 / 560	NODE_48_length_15789_cov_111.162487	3385..3944	Kpn3	JN233704
CAV1964	enterobacteriaceae	IncU	99.47	565 / 565	NODE_57_length_6354_cov_172.469492	321..885		DQ401103
CAV1964	enterobacteriaceae	IncX5	100	906 / 906	NODE_36_length_36676_cov_167.651821	26140..27045		JX193302
CAV1964	enterobacteriaceae	RepA	100	596 / 596	NODE_51_length_11188_cov_100.290253	8867..9462	pKPC-CAV1321	CP011611
CAV2018	enterobacteriaceae	IncFIB(K)	99.64	560 / 560	NODE_42_length_15789_cov_31.3485	11846..12405	Kpn3	JN233704
CAV2018	enterobacteriaceae	IncU	99.47	565 / 565	NODE_52_length_6945_cov_134.401	671..1235		DQ401103
CAV2018	enterobacteriaceae	IncX5	100	906 / 906	NODE_29_length_37507_cov_166.55	26403..27308		JX193302
CAV2018	enterobacteriaceae	RepA	100	596 / 596	NODE_45_length_11286_cov_37.796	1794..2389	pKPC-CAV1321	CP011611
CAV2019	enterobacteriaceae	Col440I	94.74	114 / 114	NODE_66_length_4253_cov_565.780651	2801..2913		CP023920.1
CAV2019	enterobacteriaceae	IncFIB(K)	99.64	560 / 560	NODE_48_length_15789_cov_87.044934	3385..3944	Kpn3	JN233704
CAV2019	enterobacteriaceae	IncU	99.47	565 / 565	NODE_57_length_6354_cov_130.900430	5470..6034		DQ401103
CAV2019	enterobacteriaceae	IncX5	100	906 / 906	NODE_40_length_31886_cov_120.371404	5190..6095		JX193302
CAV2019	enterobacteriaceae	RepA	100	596 / 596	NODE_52_length_11188_cov_65.199982	1727..2322	pKPC-CAV1321	CP011611
CAV2397	enterobacteriaceae	IncFIB(K)	99.64	560 / 560	NODE_43_length_15789_cov_237.582994	11846..12405	Kpn3	JN233704
CAV2397	enterobacteriaceae	RepA	100	596 / 596	NODE_47_length_11188_cov_219.435244	8867..9462	pKPC-CAV1321	CP011611
CAV2697	enterobacteriaceae	Col440I	94.74	114 / 114	NODE_47_length_14183_cov_453.512761	11718..11830		CP023920.1
CAV2697	enterobacteriaceae	IncFIB(K)	99.64	560 / 560	NODE_46_length_15776_cov_69.509141	3385..3944	Kpn3	JN233704
CAV2697	enterobacteriaceae	RepA	100	596 / 596	NODE_51_length_11203_cov_64.047367	8867..9462	pKPC-CAV1321	CP011611
CAV2957	enterobacteriaceae	Col440I	94.74	114 / 114	NODE_48_length_14183_cov_645.905572	13942..14054		CP023920.1
CAV2957	enterobacteriaceae	IncFIB(K)	99.64	560 / 560	NODE_47_length_15776_cov_88.108860	11833..12392	Kpn3	JN233704
CAV2957	enterobacteriaceae	RepA	100	596 / 596	NODE_52_length_11203_cov_69.672569	1742..2337	pKPC-CAV1321	CP011611
CAV2983	enterobacteriaceae	IncFIB(K)	99.64	560 / 560	NODE_51_length_15789_cov_75.533987	3385..3944	Kpn3	JN233704
CAV2983	enterobacteriaceae	IncU	99.47	565 / 565	NODE_62_length_6354_cov_144.768679	321..885		DQ401103
CAV2983	enterobacteriaceae	IncX5	100	906 / 906	NODE_36_length_36328_cov_136.478718	9632..10537		JX193302
CAV2983	enterobacteriaceae	RepA	100	596 / 596	NODE_56_length_11188_cov_67.838358	8867..9462	pKPC-CAV1321	CP011611
CAV2984	enterobacteriaceae	IncFIB(K)	99.64	560 / 560	NODE_47_length_15789_cov_84.831976	3385..3944	Kpn3	JN233704
CAV2984	enterobacteriaceae	IncU	99.47	565 / 565	NODE_58_length_6354_cov_166.191015	5470..6034		DQ401103
CAV2984	enterobacteriaceae	IncX5	100	906 / 906	NODE_34_length_36328_cov_162.525392	25792..26697		JX193302
CAV2984	enterobacteriaceae	RepA	100	596 / 596	NODE_52_length_11188_cov_73.996400	8867..9462	pKPC-CAV1321	CP011611
CAV3444	enterobacteriaceae	IncFIB(K)	99.64	560 / 560	NODE_47_length_15776_cov_74.091598	11833..12392	Kpn3	JN233704
CAV3444	enterobacteriaceae	IncU	99.47	565 / 565	NODE_58_length_6354_cov_114.625617	321..885		DQ401103
CAV3444	enterobacteriaceae	IncX5	100	906 / 906	NODE_32_length_36379_cov_121.999229	25792..26697		JX193302
CAV3444	enterobacteriaceae	RepA	100	596 / 596	NODE_51_length_11188_cov_51.673837	1727..2322	pKPC-CAV1321	CP011611
CAV1880	enterobacteriaceae	Col440I	87.72	114 / 114	NODE_46_length_12950_cov_162.311	9760..9873		CP023920.1
CAV1880	enterobacteriaceae	IncFIB(K)	92.32	560 / 560	NODE_49_length_9167_cov_58.8189	3469..4028	Kpn3	JN233704
CAV1880	enterobacteriaceae	IncFIB(Mar)	99.32	439 / 439	NODE_37_length_33318_cov_48.109	844..1282	pNDM-Mar	JN420336
CAV1880	enterobacteriaceae	IncFII	84.55	233 / 230	NODE_45_length_14051_cov_57.9506	6281..6510	pKP91	CP000966
CAV1880	enterobacteriaceae	IncFII(K)	95.95	148 / 148	NODE_47_length_12078_cov_76.2752	7489..7636		CP000648
CAV1880	enterobacteriaceae	IncHI1B	99.82	570 / 570	NODE_33_length_35838_cov_44.6056	683..1252	pNDM-MAR	JN420336
CAV1895	enterobacteriaceae	Col440I	87.72	114 / 114	NODE_66_length_2939_cov_19.7135	2204..2317		CP023920.1
CAV1895	enterobacteriaceae	IncFIB(K)	92.32	560 / 560	NODE_36_length_21285_cov_45.8702	5140..5699	Kpn3	JN233704
CAV1895	enterobacteriaceae	IncFII	84.55	233 / 230	NODE_40_length_14051_cov_44.7662	6281..6510	pKP91	CP000966
CAV1895	enterobacteriaceae	IncFII(K)	95.95	148 / 148	NODE_41_length_11819_cov_59.8091	7489..7636		CP000648
CAV1895	enterobacteriaceae	IncN	99.81	514 / 514	NODE_49_length_8736_cov_108.406	426..939		AY046276
CAV1832	enterobacteriaceae	Col440I	87.72	114 / 114	NODE_57_length_2858_cov_559.911	1737..1850		CP023920.1
CAV1832	enterobacteriaceae	IncFIB(K)	92.32	560 / 560	NODE_42_length_9171_cov_65.3282	3473..4032	Kpn3	JN233704
CAV1832	enterobacteriaceae	IncFII(K)	95.95	148 / 148	NODE_26_length_44452_cov_85.1883	4443..4590		CP000648
CAV1832	enterobacteriaceae	IncN	99.81	514 / 514	NODE_41_length_9309_cov_148.278	304..817		AY046276
CAV1887	enterobacteriaceae	Col440I	87.72	114 / 114	NODE_67_length_2858_cov_602.334	1737..1850		CP023920.1
CAV1887	enterobacteriaceae	IncFIB(K)	92.32	560 / 560	NODE_45_length_9299_cov_69.7171	3601..4160	Kpn3	JN233704
CAV1887	enterobacteriaceae	IncFII	84.55	233 / 230	NODE_40_length_14051_cov_68.7206	6281..6510	pKP91	CP000966
CAV1887	enterobacteriaceae	IncFII(K)	95.95	148 / 148	NODE_41_length_12078_cov_91.1265	7489..7636		CP000648
CAV1887	enterobacteriaceae	IncN	99.81	514 / 514	NODE_35_length_20308_cov_152.594	304..817		AY046276

## Sheet: AMRFinder_results
Isolate	Contig id	Start	Stop	Strand	Gene symbol	Protein name	Method	Target length	Reference protein length	% Coverage of reference protein	% Identity to reference protein	Alignment length	Accession of closest protein	Name of closest protein	HMM id	HMM description
CAV1360	NODE_13_length_163290_cov_41.9131	14483	14899	+	fosA	FosA family fosfomycin resistance glutathione transferase	BLAST	139	139	100	95.68	139	WP_004146118.1	FosA family fosfomycin resistance glutathione transferase	NF000221.4	FosA family fosfomycin resistance glutathione transferase
CAV1360	NODE_15_length_128097_cov_39.5176	51012	52184	+	oqxA	multidrug efflux RND transporter periplasmic adaptor subunit OqxA	BLAST	391	391	100	97.44	391	WP_002914189.1	multidrug efflux RND transporter periplasmic adaptor subunit OqxA	NF000272.1	multidrug efflux RND transporter periplasmic adaptor subunit OqxA
CAV1360	NODE_15_length_128097_cov_39.5176	52211	55360	+	oqxB	multidrug efflux RND transporter permease subunit OqxB	BLAST	1050	1050	100	99.05	1050	WP_012967412.1	multidrug efflux RND transporter permease subunit OqxB9	NF000037.1	multidrug efflux RND transporter permease subunit OqxB
CAV1360	NODE_16_length_127701_cov_31.5853	20506	21363	-	blaOKP	OKP-A family class A broad-spectrum beta-lactamase	BLAST	286	286	100	98.6	286	WP_063860905.1	class A broad-spectrum beta-lactamase OKP-A-5	NF000265.2	OKP family class A broad-spectrum beta-lactamase
CAV1360	NODE_18_length_109490_cov_60.1782	1630	2466	-	sul1	sulfonamide-resistant dihydropteroate synthase Sul1	EXACT	279	279	100	100	279	WP_000259031.1	sulfonamide-resistant dihydropteroate synthase Sul1	NF000294.1	sulfonamide-resistant dihydropteroate synthase Sul1
CAV1360	NODE_18_length_109490_cov_60.1782	2463	2807	-	qacEdelta1	quaternary ammonium compound efflux SMR transporter QacE delta 1	ALLELE	115	115	100	100	115	WP_000679427.1	quaternary ammonium compound efflux SMR transporter QacE delta 1	NF000276.2	quaternary ammonium compound efflux SMR transporter QacE
CAV1360	NODE_18_length_109490_cov_60.1782	2997	3491	-	dfrA21	trimethoprim-resistant dihydrofolate reductase DfrA21	ALLELE	165	165	100	100	165	WP_004187529.1	trimethoprim-resistant dihydrofolate reductase DfrA21	NF000055.3	DfrA13/DfrA21 family trimethoprim-resistant dihydrofolate reductase
CAV1360	NODE_31_length_33768_cov_181.355	31034	31891	-	blaTEM-1	class A broad-spectrum beta-lactamase TEM-1	ALLELE	286	286	100	100	286	WP_000027057.1	class A broad-spectrum beta-lactamase TEM-1	NF000531.2	TEM family class A beta-lactamase
CAV1360	NODE_40_length_17591_cov_531.457	14787	15665	+	blaKPC-2	carbapenem-hydrolyzing class A beta-lactamase KPC-2	ALLELE	293	293	100	100	293	WP_004199234.1	carbapenem-hydrolyzing class A beta-lactamase KPC-2	NF012141.0	KPC family carbapenem-hydrolyzing class A beta-lactamase
CAV2013	NODE_13_length_162648_cov_21.7908	14117	14533	+	fosA	FosA family fosfomycin resistance glutathione transferase	BLAST	139	139	100	95.68	139	WP_004146118.1	FosA family fosfomycin resistance glutathione transferase	NF000221.4	FosA family fosfomycin resistance glutathione transferase
CAV2013	NODE_16_length_128404_cov_21.9654	73039	76188	-	oqxB	multidrug efflux RND transporter permease subunit OqxB	BLAST	1050	1050	100	99.05	1050	WP_012967412.1	multidrug efflux RND transporter permease subunit OqxB9	NF000037.1	multidrug efflux RND transporter permease subunit OqxB
CAV2013	NODE_16_length_128404_cov_21.9654	76215	77387	-	oqxA	multidrug efflux RND transporter periplasmic adaptor subunit OqxA	BLAST	391	391	100	97.44	391	WP_002914189.1	multidrug efflux RND transporter periplasmic adaptor subunit OqxA	NF000272.1	multidrug efflux RND transporter periplasmic adaptor subunit OqxA
CAV2013	NODE_1_length_615796_cov_20.1307	502903	503760	-	blaOKP	OKP-A family class A broad-spectrum beta-lactamase	BLAST	286	286	100	98.6	286	WP_063860905.1	class A broad-spectrum beta-lactamase OKP-A-5	NF000265.2	OKP family class A broad-spectrum beta-lactamase
CAV2013	NODE_43_length_13992_cov_33.7411	8527	9405	+	blaKPC-3	carbapenem-hydrolyzing class A beta-lactamase KPC-3	ALLELE	293	293	100	100	293	WP_004152396.1	carbapenem-hydrolyzing class A beta-lactamase KPC-3	NF012141.0	KPC family carbapenem-hydrolyzing class A beta-lactamase
CAV2013	NODE_51_length_6040_cov_45.8289	1031	1867	-	sul1	sulfonamide-resistant dihydropteroate synthase Sul1	EXACT	279	279	100	100	279	WP_000259031.1	sulfonamide-resistant dihydropteroate synthase Sul1	NF000294.1	sulfonamide-resistant dihydropteroate synthase Sul1
CAV2013	NODE_51_length_6040_cov_45.8289	1864	2070	-	qacE	quaternary ammonium compound efflux SMR transporter QacE	PARTIAL	69	115	60	98.55	69	WP_000679427.1	quaternary ammonium compound efflux SMR transporter QacE delta 1	NF000276.2	quaternary ammonium compound efflux SMR transporter QacE
CAV2013	NODE_51_length_6040_cov_45.8289	2070	2723	-	qnrA1	quinolone resistance pentapeptide repeat protein QnrA1	ALLELE	218	218	100	100	218	WP_012579084.1	quinolone resistance pentapeptide repeat protein QnrA1	NF000071.4	QnrA family quinolone resistance pentapeptide repeat protein
CAV2013	NODE_51_length_6040_cov_45.8289	5005	5841	-	sul1	sulfonamide-resistant dihydropteroate synthase Sul1	EXACT	279	279	100	100	279	WP_000259031.1	sulfonamide-resistant dihydropteroate synthase Sul1	NF000294.1	sulfonamide-resistant dihydropteroate synthase Sul1
CAV2013	NODE_51_length_6040_cov_45.8289	5838	6038	-	qacE	quaternary ammonium compound efflux SMR transporter QacE	PARTIAL	67	115	58.26	100	67	WP_000679427.1	quaternary ammonium compound efflux SMR transporter QacE delta 1	NF000276.2	quaternary ammonium compound efflux SMR transporter QacE
CAV2013	NODE_78_length_1089_cov_42.8666	94	564	+	dfrA14	trimethoprim-resistant dihydrofolate reductase DfrA14	EXACT	157	157	100	100	157	WP_004201280.1	trimethoprim-resistant dihydrofolate reductase DfrA14	NF000330.1	trimethoprim-resistant dihydrofolate reductase DfrA
CAV2013	NODE_80_length_992_cov_35.6896	1	219	-	qacE	quaternary ammonium compound efflux SMR transporter QacE	PARTIAL	73	115	63.48	100	73	WP_000679427.1	quaternary ammonium compound efflux SMR transporter QacE delta 1	NF000276.2	quaternary ammonium compound efflux SMR transporter QacE
CAV2013	NODE_80_length_992_cov_35.6896	379	909	-	ant(2'')-Ia	aminoglycoside nucleotidyltransferase ANT(2'')-Ia	EXACT	177	177	100	100	177	WP_000381802.1	aminoglycoside nucleotidyltransferase ANT(2'')-Ia	NF000064.3	aminoglycoside nucleotidyltransferase ANT(2'')-Ia
CAVp203	NODE_103_length_992_cov_46.4918	1	219	-	qacE	quaternary ammonium compound efflux SMR transporter QacE	PARTIAL	73	115	63.48	100	73	WP_000679427.1	quaternary ammonium compound efflux SMR transporter QacE delta 1	NF000276.2	quaternary ammonium compound efflux SMR transporter QacE
CAVp203	NODE_103_length_992_cov_46.4918	379	909	-	ant(2'')-Ia	aminoglycoside nucleotidyltransferase ANT(2'')-Ia	EXACT	177	177	100	100	177	WP_000381802.1	aminoglycoside nucleotidyltransferase ANT(2'')-Ia	NF000064.3	aminoglycoside nucleotidyltransferase ANT(2'')-Ia
CAVp203	NODE_106_length_859_cov_72.7391	296	766	-	dfrA14	trimethoprim-resistant dihydrofolate reductase DfrA14	EXACT	157	157	100	100	157	WP_004201280.1	trimethoprim-resistant dihydrofolate reductase DfrA14	NF000330.1	trimethoprim-resistant dihydrofolate reductase DfrA
CAVp203	NODE_12_length_162655_cov_33.282	14244	14660	+	fosA	FosA family fosfomycin resistance glutathione transferase	BLAST	139	139	100	95.68	139	WP_004146118.1	FosA family fosfomycin resistance glutathione transferase	NF000221.4	FosA family fosfomycin resistance glutathione transferase
CAVp203	NODE_18_length_128406_cov_32.6737	51018	52190	+	oqxA	multidrug efflux RND transporter periplasmic adaptor subunit OqxA	BLAST	391	391	100	97.44	391	WP_002914189.1	multidrug efflux RND transporter periplasmic adaptor subunit OqxA	NF000272.1	multidrug efflux RND transporter periplasmic adaptor subunit OqxA
CAVp203	NODE_18_length_128406_cov_32.6737	52217	55366	+	oqxB	multidrug efflux RND transporter permease subunit OqxB	BLAST	1050	1050	100	99.05	1050	WP_012967412.1	multidrug efflux RND transporter permease subunit OqxB9	NF000037.1	multidrug efflux RND transporter permease subunit OqxB
CAVp203	NODE_1_length_616051_cov_27.1315	503158	504015	-	blaOKP	OKP-A family class A broad-spectrum beta-lactamase	BLAST	286	286	100	98.6	286	WP_063860905.1	class A broad-spectrum beta-lactamase OKP-A-5	NF000265.2	OKP family class A broad-spectrum beta-lactamase
CAVp203	NODE_48_length_10006_cov_64.5987	1927	2805	-	blaKPC-3	carbapenem-hydrolyzing class A beta-lactamase KPC-3	ALLELE	293	293	100	100	293	WP_004152396.1	carbapenem-hydrolyzing class A beta-lactamase KPC-3	NF012141.0	KPC family carbapenem-hydrolyzing class A beta-lactamase
CAVp203	NODE_59_length_6040_cov_54.8132	1031	1867	-	sul1	sulfonamide-resistant dihydropteroate synthase Sul1	EXACT	279	279	100	100	279	WP_000259031.1	sulfonamide-resistant dihydropteroate synthase Sul1	NF000294.1	sulfonamide-resistant dihydropteroate synthase Sul1
CAVp203	NODE_59_length_6040_cov_54.8132	1864	2070	-	qacE	quaternary ammonium compound efflux SMR transporter QacE	PARTIAL	69	115	60	98.55	69	WP_000679427.1	quaternary ammonium compound efflux SMR transporter QacE delta 1	NF000276.2	quaternary ammonium compound efflux SMR transporter QacE
CAVp203	NODE_59_length_6040_cov_54.8132	2070	2723	-	qnrA1	quinolone resistance pentapeptide repeat protein QnrA1	ALLELE	218	218	100	100	218	WP_012579084.1	quinolone resistance pentapeptide repeat protein QnrA1	NF000071.4	QnrA family quinolone resistance pentapeptide repeat protein
CAVp203	NODE_59_length_6040_cov_54.8132	5005	5841	-	sul1	sulfonamide-resistant dihydropteroate synthase Sul1	EXACT	279	279	100	100	279	WP_000259031.1	sulfonamide-resistant dihydropteroate synthase Sul1	NF000294.1	sulfonamide-resistant dihydropteroate synthase Sul1
CAVp203	NODE_59_length_6040_cov_54.8132	5838	6038	-	qacE	quaternary ammonium compound efflux SMR transporter QacE	PARTIAL	67	115	58.26	100	67	WP_000679427.1	quaternary ammonium compound efflux SMR transporter QacE delta 1	NF000276.2	quaternary ammonium compound efflux SMR transporter QacE
CAVp26	NODE_11_length_163540_cov_28.961	14117	14533	+	fosA	FosA family fosfomycin resistance glutathione transferase	BLAST	139	139	100	95.68	139	WP_004146118.1	FosA family fosfomycin resistance glutathione transferase	NF000221.4	FosA family fosfomycin resistance glutathione transferase
CAVp26	NODE_16_length_128404_cov_27.5644	73039	76188	-	oqxB	multidrug efflux RND transporter permease subunit OqxB	BLAST	1050	1050	100	99.05	1050	WP_012967412.1	multidrug efflux RND transporter permease subunit OqxB9	NF000037.1	multidrug efflux RND transporter permease subunit OqxB
CAVp26	NODE_16_length_128404_cov_27.5644	76215	77387	-	oqxA	multidrug efflux RND transporter periplasmic adaptor subunit OqxA	BLAST	391	391	100	97.44	391	WP_002914189.1	multidrug efflux RND transporter periplasmic adaptor subunit OqxA	NF000272.1	multidrug efflux RND transporter periplasmic adaptor subunit OqxA
CAVp26	NODE_1_length_615937_cov_22.2199	112037	112894	+	blaOKP	OKP-A family class A broad-spectrum beta-lactamase	BLAST	286	286	100	98.6	286	WP_063860905.1	class A broad-spectrum beta-lactamase OKP-A-5	NF000265.2	OKP family class A broad-spectrum beta-lactamase
CAVp26	NODE_45_length_13372_cov_37.2572	8559	9437	+	blaKPC-3	carbapenem-hydrolyzing class A beta-lactamase KPC-3	ALLELE	293	293	100	100	293	WP_004152396.1	carbapenem-hydrolyzing class A beta-lactamase KPC-3	NF012141.0	KPC family carbapenem-hydrolyzing class A beta-lactamase
CAVp26	NODE_50_length_9992_cov_116.474	59	916	+	blaTEM-1	class A broad-spectrum beta-lactamase TEM-1	ALLELE	286	286	100	100	286	WP_000027057.1	class A broad-spectrum beta-lactamase TEM-1	NF000531.2	TEM family class A beta-lactamase
CAVp26	NODE_56_length_6040_cov_45.5221	1031	1867	-	sul1	sulfonamide-resistant dihydropteroate synthase Sul1	EXACT	279	279	100	100	279	WP_000259031.1	sulfonamide-resistant dihydropteroate synthase Sul1	NF000294.1	sulfonamide-resistant dihydropteroate synthase Sul1
CAVp26	NODE_56_length_6040_cov_45.5221	1864	2070	-	qacE	quaternary ammonium compound efflux SMR transporter QacE	PARTIAL	69	115	60	98.55	69	WP_000679427.1	quaternary ammonium compound efflux SMR transporter QacE delta 1	NF000276.2	quaternary ammonium compound efflux SMR transporter QacE
CAVp26	NODE_56_length_6040_cov_45.5221	2070	2723	-	qnrA1	quinolone resistance pentapeptide repeat protein QnrA1	ALLELE	218	218	100	100	218	WP_012579084.1	quinolone resistance pentapeptide repeat protein QnrA1	NF000071.4	QnrA family quinolone resistance pentapeptide repeat protein
CAVp26	NODE_56_length_6040_cov_45.5221	5005	5841	-	sul1	sulfonamide-resistant dihydropteroate synthase Sul1	EXACT	279	279	100	100	279	WP_000259031.1	sulfonamide-resistant dihydropteroate synthase Sul1	NF000294.1	sulfonamide-resistant dihydropteroate synthase Sul1
CAVp26	NODE_56_length_6040_cov_45.5221	5838	6038	-	qacE	quaternary ammonium compound efflux SMR transporter QacE	PARTIAL	67	115	58.26	100	67	WP_000679427.1	quaternary ammonium compound efflux SMR transporter QacE delta 1	NF000276.2	quaternary ammonium compound efflux SMR transporter QacE
CAVp26	NODE_63_length_4553_cov_253.801	1990	3462	+	msr(E)	ABC-F type ribosomal protection protein Msr(E)	EXACT	491	491	100	100	491	WP_000052512.1	ABC-F type ribosomal protection protein Msr(E)	NF000168.1	Msr family ABC-F type ribosomal protection protein
CAVp26	NODE_63_length_4553_cov_253.801	3521	4402	+	mph(E)	Mph(E) family macrolide 2'-phosphotransferase	EXACT	294	294	100	100	294	WP_000155092.1	Mph(E) family macrolide 2'-phosphotransferase	NF012158.1	Mph(E) family macrolide 2'-phosphotransferase
CAVp26	NODE_71_length_2681_cov_84.6045	110	661	+	aac(6')-Ib	AAC(6')-Ib family aminoglycoside 6'-N-acetyltransferase	EXACT	184	184	100	100	184	WP_065187201.1	AAC(6')-Ib family aminoglycoside 6'-N-acetyltransferase	NF033074.0	AAC(6')-Ib family aminoglycoside 6'-N-acetyltransferase
CAVp26	NODE_71_length_2681_cov_84.6045	734	1519	+	aadA1	ANT(3'')-Ia family aminoglycoside nucleotidyltransferase AadA1	EXACT	262	262	100	100	262	WP_001206315.1	ANT(3'')-Ia family aminoglycoside nucleotidyltransferase AadA1	NF033126.1	ANT(3'')-Ia family aminoglycoside nucleotidyltransferase AadA1
CAVp26	NODE_71_length_2681_cov_84.6045	1582	2403	+	blaOXA-9	oxacillin-hydrolyzing class D beta-lactamase OXA-9	ALLELE	274	274	100	100	274	WP_000722315.1	oxacillin-hydrolyzing class D beta-lactamase OXA-9	NF000270.1	class D beta-lactamase
CAVp26	NODE_85_length_1089_cov_51.4565	94	564	+	dfrA14	trimethoprim-resistant dihydrofolate reductase DfrA14	EXACT	157	157	100	100	157	WP_004201280.1	trimethoprim-resistant dihydrofolate reductase DfrA14	NF000330.1	trimethoprim-resistant dihydrofolate reductase DfrA
CAVp26	NODE_87_length_992_cov_52.824	1	219	-	qacE	quaternary ammonium compound efflux SMR transporter QacE	PARTIAL	73	115	63.48	100	73	WP_000679427.1	quaternary ammonium compound efflux SMR transporter QacE delta 1	NF000276.2	quaternary ammonium compound efflux SMR transporter QacE
CAVp26	NODE_87_length_992_cov_52.824	379	909	-	ant(2'')-Ia	aminoglycoside nucleotidyltransferase ANT(2'')-Ia	EXACT	177	177	100	100	177	WP_000381802.1	aminoglycoside nucleotidyltransferase ANT(2'')-Ia	NF000064.3	aminoglycoside nucleotidyltransferase ANT(2'')-Ia
CAVp20	NODE_109_length_1089_cov_95.2352	94	564	+	dfrA14	trimethoprim-resistant dihydrofolate reductase DfrA14	EXACT	157	157	100	100	157	WP_004201280.1	trimethoprim-resistant dihydrofolate reductase DfrA14	NF000330.1	trimethoprim-resistant dihydrofolate reductase DfrA
CAVp20	NODE_114_length_992_cov_86.9344	1	219	-	qacE	quaternary ammonium compound efflux SMR transporter QacE	PARTIAL	73	115	63.48	100	73	WP_000679427.1	quaternary ammonium compound efflux SMR transporter QacE delta 1	NF000276.2	quaternary ammonium compound efflux SMR transporter QacE
CAVp20	NODE_114_length_992_cov_86.9344	379	909	-	ant(2'')-Ia	aminoglycoside nucleotidyltransferase ANT(2'')-Ia	EXACT	177	177	100	100	177	WP_000381802.1	aminoglycoside nucleotidyltransferase ANT(2'')-Ia	NF000064.3	aminoglycoside nucleotidyltransferase ANT(2'')-Ia
CAVp20	NODE_12_length_156598_cov_40.4539	14242	14658	+	fosA	FosA family fosfomycin resistance glutathione transferase	BLAST	139	139	100	95.68	139	WP_004146118.1	FosA family fosfomycin resistance glutathione transferase	NF000221.4	FosA family fosfomycin resistance glutathione transferase
CAVp20	NODE_18_length_128406_cov_37.7448	51018	52190	+	oqxA	multidrug efflux RND transporter periplasmic adaptor subunit OqxA	BLAST	391	391	100	97.44	391	WP_002914189.1	multidrug efflux RND transporter periplasmic adaptor subunit OqxA	NF000272.1	multidrug efflux RND transporter periplasmic adaptor subunit OqxA
CAVp20	NODE_18_length_128406_cov_37.7448	52217	55366	+	oqxB	multidrug efflux RND transporter permease subunit OqxB	BLAST	1050	1050	100	99.05	1050	WP_012967412.1	multidrug efflux RND transporter permease subunit OqxB9	NF000037.1	multidrug efflux RND transporter permease subunit OqxB
CAVp20	NODE_1_length_556089_cov_32.4027	52187	53044	+	blaOKP	OKP-A family class A broad-spectrum beta-lactamase	BLAST	286	286	100	98.6	286	WP_063860905.1	class A broad-spectrum beta-lactamase OKP-A-5	NF000265.2	OKP family class A broad-spectrum beta-lactamase
CAVp20	NODE_49_length_16911_cov_209.921	15996	16853	-	blaTEM-1	class A broad-spectrum beta-lactamase TEM-1	ALLELE	286	286	100	100	286	WP_000027057.1	class A broad-spectrum beta-lactamase TEM-1	NF000531.2	TEM family class A beta-lactamase
CAVp20	NODE_54_length_10006_cov_193.524	7202	8080	+	blaKPC-3	carbapenem-hydrolyzing class A beta-lactamase KPC-3	ALLELE	293	293	100	100	293	WP_004152396.1	carbapenem-hydrolyzing class A beta-lactamase KPC-3	NF012141.0	KPC family carbapenem-hydrolyzing class A beta-lactamase
CAVp20	NODE_60_length_6040_cov_79.3111	1031	1867	-	sul1	sulfonamide-resistant dihydropteroate synthase Sul1	EXACT	279	279	100	100	279	WP_000259031.1	sulfonamide-resistant dihydropteroate synthase Sul1	NF000294.1	sulfonamide-resistant dihydropteroate synthase Sul1
CAVp20	NODE_60_length_6040_cov_79.3111	1864	2070	-	qacE	quaternary ammonium compound efflux SMR transporter QacE	PARTIAL	69	115	60	98.55	69	WP_000679427.1	quaternary ammonium compound efflux SMR transporter QacE delta 1	NF000276.2	quaternary ammonium compound efflux SMR transporter QacE
CAVp20	NODE_60_length_6040_cov_79.3111	2070	2723	-	qnrA1	quinolone resistance pentapeptide repeat protein QnrA1	ALLELE	218	218	100	100	218	WP_012579084.1	quinolone resistance pentapeptide repeat protein QnrA1	NF000071.4	QnrA family quinolone resistance pentapeptide repeat protein
CAVp20	NODE_60_length_6040_cov_79.3111	5005	5841	-	sul1	sulfonamide-resistant dihydropteroate synthase Sul1	EXACT	279	279	100	100	279	WP_000259031.1	sulfonamide-resistant dihydropteroate synthase Sul1	NF000294.1	sulfonamide-resistant dihydropteroate synthase Sul1
CAVp20	NODE_60_length_6040_cov_79.3111	5838	6038	-	qacE	quaternary ammonium compound efflux SMR transporter QacE	PARTIAL	67	115	58.26	100	67	WP_000679427.1	quaternary ammonium compound efflux SMR transporter QacE delta 1	NF000276.2	quaternary ammonium compound efflux SMR transporter QacE
CAVp20	NODE_76_length_3038_cov_239.597	475	1947	+	msr(E)	ABC-F type ribosomal protection protein Msr(E)	EXACT	491	491	100	100	491	WP_000052512.1	ABC-F type ribosomal protection protein Msr(E)	NF000168.1	Msr family ABC-F type ribosomal protection protein
CAVp20	NODE_76_length_3038_cov_239.597	2006	2887	+	mph(E)	Mph(E) family macrolide 2'-phosphotransferase	EXACT	294	294	100	100	294	WP_000155092.1	Mph(E) family macrolide 2'-phosphotransferase	NF012158.1	Mph(E) family macrolide 2'-phosphotransferase
CAVp20	NODE_82_length_2681_cov_163.148	110	661	+	aac(6')-Ib	AAC(6')-Ib family aminoglycoside 6'-N-acetyltransferase	EXACT	184	184	100	100	184	WP_065187201.1	AAC(6')-Ib family aminoglycoside 6'-N-acetyltransferase	NF033074.0	AAC(6')-Ib family aminoglycoside 6'-N-acetyltransferase
CAVp20	NODE_82_length_2681_cov_163.148	734	1519	+	aadA1	ANT(3'')-Ia family aminoglycoside nucleotidyltransferase AadA1	EXACT	262	262	100	100	262	WP_001206315.1	ANT(3'')-Ia family aminoglycoside nucleotidyltransferase AadA1	NF033126.1	ANT(3'')-Ia family aminoglycoside nucleotidyltransferase AadA1
CAVp20	NODE_82_length_2681_cov_163.148	1582	2403	+	blaOXA-9	oxacillin-hydrolyzing class D beta-lactamase OXA-9	ALLELE	274	274	100	100	274	WP_000722315.1	oxacillin-hydrolyzing class D beta-lactamase OXA-9	NF000270.1	class D beta-lactamase
CAVp64	NODE_103_length_530_cov_1.75717	1	528	-	blaOXA	OXA-24 family carbapenem-hydrolyzing class D beta-lactamase	PARTIAL	176	275	64	97.73	176	WP_000713530.1	OXA-24 family carbapenem-hydrolyzing class D beta-lactamase OXA-72	NF000434.2	OXA-24 family carbapenem-hydrolyzing class D beta-lactamase
CAVp64	NODE_12_length_163654_cov_36.8369	14386	14802	+	fosA	FosA family fosfomycin resistance glutathione transferase	BLAST	139	139	100	95.68	139	WP_004146118.1	FosA family fosfomycin resistance glutathione transferase	NF000221.4	FosA family fosfomycin resistance glutathione transferase
CAVp64	NODE_19_length_128408_cov_34.6933	51018	52190	+	oqxA	multidrug efflux RND transporter periplasmic adaptor subunit OqxA	BLAST	391	391	100	97.44	391	WP_002914189.1	multidrug efflux RND transporter periplasmic adaptor subunit OqxA	NF000272.1	multidrug efflux RND transporter periplasmic adaptor subunit OqxA
CAVp64	NODE_19_length_128408_cov_34.6933	52217	55366	+	oqxB	multidrug efflux RND transporter permease subunit OqxB	BLAST	1050	1050	100	99.05	1050	WP_012967412.1	multidrug efflux RND transporter permease subunit OqxB9	NF000037.1	multidrug efflux RND transporter permease subunit OqxB
CAVp64	NODE_36_length_31886_cov_118.024	30971	31828	-	blaTEM-1	class A broad-spectrum beta-lactamase TEM-1	ALLELE	286	286	100	100	286	WP_000027057.1	class A broad-spectrum beta-lactamase TEM-1	NF000531.2	TEM family class A beta-lactamase
CAVp64	NODE_54_length_10159_cov_64.1552	7278	8156	+	blaKPC-3	carbapenem-hydrolyzing class A beta-lactamase KPC-3	ALLELE	293	293	100	100	293	WP_004152396.1	carbapenem-hydrolyzing class A beta-lactamase KPC-3	NF012141.0	KPC family carbapenem-hydrolyzing class A beta-lactamase
CAVp64	NODE_59_length_6353_cov_79.3705	1093	1929	-	sul1	sulfonamide-resistant dihydropteroate synthase Sul1	EXACT	279	279	100	100	279	WP_000259031.1	sulfonamide-resistant dihydropteroate synthase Sul1	NF000294.1	sulfonamide-resistant dihydropteroate synthase Sul1
CAVp64	NODE_59_length_6353_cov_79.3705	1926	2132	-	qacE	quaternary ammonium compound efflux SMR transporter QacE	PARTIAL	69	115	60	98.55	69	WP_000679427.1	quaternary ammonium compound efflux SMR transporter QacE delta 1	NF000276.2	quaternary ammonium compound efflux SMR transporter QacE
CAVp64	NODE_59_length_6353_cov_79.3705	2132	2785	-	qnrA1	quinolone resistance pentapeptide repeat protein QnrA1	ALLELE	218	218	100	100	218	WP_012579084.1	quinolone resistance pentapeptide repeat protein QnrA1	NF000071.4	QnrA family quinolone resistance pentapeptide repeat protein
CAVp64	NODE_59_length_6353_cov_79.3705	5067	5903	-	sul1	sulfonamide-resistant dihydropteroate synthase Sul1	EXACT	279	279	100	100	279	WP_000259031.1	sulfonamide-resistant dihydropteroate synthase Sul1	NF000294.1	sulfonamide-resistant dihydropteroate synthase Sul1
CAVp64	NODE_59_length_6353_cov_79.3705	5900	6244	-	qacEdelta1	quaternary ammonium compound efflux SMR transporter QacE delta 1	ALLELE	115	115	100	100	115	WP_000679427.1	quaternary ammonium compound efflux SMR transporter QacE delta 1	NF000276.2	quaternary ammonium compound efflux SMR transporter QacE
CAVp64	NODE_6_length_268401_cov_25.9777	112037	112894	+	blaOKP	OKP-A family class A broad-spectrum beta-lactamase	BLAST	286	286	100	98.6	286	WP_063860905.1	class A broad-spectrum beta-lactamase OKP-A-5	NF000265.2	OKP family class A broad-spectrum beta-lactamase
CAVp64	NODE_72_length_3038_cov_133.3	152	1033	-	mph(E)	Mph(E) family macrolide 2'-phosphotransferase	EXACT	294	294	100	100	294	WP_000155092.1	Mph(E) family macrolide 2'-phosphotransferase	NF012158.1	Mph(E) family macrolide 2'-phosphotransferase
CAVp64	NODE_72_length_3038_cov_133.3	1092	2564	-	msr(E)	ABC-F type ribosomal protection protein Msr(E)	EXACT	491	491	100	100	491	WP_000052512.1	ABC-F type ribosomal protection protein Msr(E)	NF000168.1	Msr family ABC-F type ribosomal protection protein
CAVp64	NODE_74_length_2681_cov_98.2888	279	1100	-	blaOXA-9	oxacillin-hydrolyzing class D beta-lactamase OXA-9	ALLELE	274	274	100	100	274	WP_000722315.1	oxacillin-hydrolyzing class D beta-lactamase OXA-9	NF000270.1	class D beta-lactamase
CAVp64	NODE_74_length_2681_cov_98.2888	1163	1948	-	aadA1	ANT(3'')-Ia family aminoglycoside nucleotidyltransferase AadA1	EXACT	262	262	100	100	262	WP_001206315.1	ANT(3'')-Ia family aminoglycoside nucleotidyltransferase AadA1	NF033126.1	ANT(3'')-Ia family aminoglycoside nucleotidyltransferase AadA1
CAVp64	NODE_74_length_2681_cov_98.2888	2021	2572	-	aac(6')-Ib	AAC(6')-Ib family aminoglycoside 6'-N-acetyltransferase	EXACT	184	184	100	100	184	WP_065187201.1	AAC(6')-Ib family aminoglycoside 6'-N-acetyltransferase	NF033074.0	AAC(6')-Ib family aminoglycoside 6'-N-acetyltransferase
CAVp64	NODE_83_length_1475_cov_107.368	475	945	-	dfrA5	trimethoprim-resistant dihydrofolate reductase DfrA5	EXACT	157	157	100	100	157	WP_001317507.1	trimethoprim-resistant dihydrofolate reductase DfrA5	NF000330.1	trimethoprim-resistant dihydrofolate reductase DfrA
CAVp64	NODE_96_length_741_cov_47.738	84	614	+	ant(2'')-Ia	aminoglycoside nucleotidyltransferase ANT(2'')-Ia	EXACT	177	177	100	100	177	WP_000381802.1	aminoglycoside nucleotidyltransferase ANT(2'')-Ia	NF000064.3	aminoglycoside nucleotidyltransferase ANT(2'')-Ia
CAVp72	NODE_13_length_162887_cov_31.1469	14483	14899	+	fosA	FosA family fosfomycin resistance glutathione transferase	BLAST	139	139	100	95.68	139	WP_004146118.1	FosA family fosfomycin resistance glutathione transferase	NF000221.4	FosA family fosfomycin resistance glutathione transferase
CAVp72	NODE_17_length_128631_cov_28.9214	73266	76415	-	oqxB	multidrug efflux RND transporter permease subunit OqxB	BLAST	1050	1050	100	99.05	1050	WP_012967412.1	multidrug efflux RND transporter permease subunit OqxB9	NF000037.1	multidrug efflux RND transporter permease subunit OqxB
CAVp72	NODE_17_length_128631_cov_28.9214	76442	77614	-	oqxA	multidrug efflux RND transporter periplasmic adaptor subunit OqxA	BLAST	391	391	100	97.44	391	WP_002914189.1	multidrug efflux RND transporter periplasmic adaptor subunit OqxA	NF000272.1	multidrug efflux RND transporter periplasmic adaptor subunit OqxA
CAVp72	NODE_1_length_616042_cov_23.8131	503149	504006	-	blaOKP	OKP-A family class A broad-spectrum beta-lactamase	BLAST	286	286	100	98.6	286	WP_063860905.1	class A broad-spectrum beta-lactamase OKP-A-5	NF000265.2	OKP family class A broad-spectrum beta-lactamase
CAVp72	NODE_41_length_14183_cov_49.5865	3128	4006	-	blaKPC-3	carbapenem-hydrolyzing class A beta-lactamase KPC-3	ALLELE	293	293	100	100	293	WP_004152396.1	carbapenem-hydrolyzing class A beta-lactamase KPC-3	NF012141.0	KPC family carbapenem-hydrolyzing class A beta-lactamase
CAVp72	NODE_42_length_14023_cov_31.5893	11662	12519	-	blaTEM-1	class A broad-spectrum beta-lactamase TEM-1	ALLELE	286	286	100	100	286	WP_000027057.1	class A broad-spectrum beta-lactamase TEM-1	NF000531.2	TEM family class A beta-lactamase
CAVp72	NODE_45_length_11537_cov_33.6838	5669	6199	+	ant(2'')-Ia	aminoglycoside nucleotidyltransferase ANT(2'')-Ia	EXACT	177	177	100	100	177	WP_000381802.1	aminoglycoside nucleotidyltransferase ANT(2'')-Ia	NF000064.3	aminoglycoside nucleotidyltransferase ANT(2'')-Ia
CAVp72	NODE_45_length_11537_cov_33.6838	6359	6703	+	qacEdelta1	quaternary ammonium compound efflux SMR transporter QacE delta 1	ALLELE	115	115	100	100	115	WP_000679427.1	quaternary ammonium compound efflux SMR transporter QacE delta 1	NF000276.2	quaternary ammonium compound efflux SMR transporter QacE
CAVp72	NODE_45_length_11537_cov_33.6838	6700	7536	+	sul1	sulfonamide-resistant dihydropteroate synthase Sul1	EXACT	279	279	100	100	279	WP_000259031.1	sulfonamide-resistant dihydropteroate synthase Sul1	NF000294.1	sulfonamide-resistant dihydropteroate synthase Sul1
CAVp72	NODE_45_length_11537_cov_33.6838	9818	10471	+	qnrA1	quinolone resistance pentapeptide repeat protein QnrA1	ALLELE	218	218	100	100	218	WP_012579084.1	quinolone resistance pentapeptide repeat protein QnrA1	NF000071.4	QnrA family quinolone resistance pentapeptide repeat protein
CAVp72	NODE_45_length_11537_cov_33.6838	10471	10677	+	qacE	quaternary ammonium compound efflux SMR transporter QacE	PARTIAL	69	115	60	98.55	69	WP_000679427.1	quaternary ammonium compound efflux SMR transporter QacE delta 1	NF000276.2	quaternary ammonium compound efflux SMR transporter QacE
CAVp72	NODE_45_length_11537_cov_33.6838	10674	11510	+	sul1	sulfonamide-resistant dihydropteroate synthase Sul1	EXACT	279	279	100	100	279	WP_000259031.1	sulfonamide-resistant dihydropteroate synthase Sul1	NF000294.1	sulfonamide-resistant dihydropteroate synthase Sul1
CAVp72	NODE_56_length_3038_cov_148.138	475	1947	+	msr(E)	ABC-F type ribosomal protection protein Msr(E)	EXACT	491	491	100	100	491	WP_000052512.1	ABC-F type ribosomal protection protein Msr(E)	NF000168.1	Msr family ABC-F type ribosomal protection protein
CAVp72	NODE_56_length_3038_cov_148.138	2006	2887	+	mph(E)	Mph(E) family macrolide 2'-phosphotransferase	EXACT	294	294	100	100	294	WP_000155092.1	Mph(E) family macrolide 2'-phosphotransferase	NF012158.1	Mph(E) family macrolide 2'-phosphotransferase
CAVp103	NODE_130_length_1569_cov_15.6716	475	945	-	dfrA5	trimethoprim-resistant dihydrofolate reductase DfrA5	EXACT	157	157	100	100	157	WP_001317507.1	trimethoprim-resistant dihydrofolate reductase DfrA5	NF000330.1	trimethoprim-resistant dihydrofolate reductase DfrA
CAVp103	NODE_13_length_163549_cov_30.4181	14223	14639	+	fosA	FosA family fosfomycin resistance glutathione transferase	BLAST	139	139	100	95.68	139	WP_004146118.1	FosA family fosfomycin resistance glutathione transferase	NF000221.4	FosA family fosfomycin resistance glutathione transferase
CAVp103	NODE_169_length_1229_cov_15.184	188	658	+	dfrA14	trimethoprim-resistant dihydrofolate reductase DfrA14	EXACT	157	157	100	100	157	WP_004201280.1	trimethoprim-resistant dihydrofolate reductase DfrA14	NF000330.1	trimethoprim-resistant dihydrofolate reductase DfrA
CAVp103	NODE_178_length_1174_cov_3.44394	502	1173	+	sul2	sulfonamide-resistant dihydropteroate synthase Sul2	PARTIAL	224	271	82.66	100	224	WP_001043260.1	sulfonamide-resistant dihydropteroate synthase Sul2	NF000295.1	sulfonamide-resistant dihydropteroate synthase Sul2
CAVp103	NODE_19_length_128406_cov_28.7009	51018	52190	+	oqxA	multidrug efflux RND transporter periplasmic adaptor subunit OqxA	BLAST	391	391	100	97.44	391	WP_002914189.1	multidrug efflux RND transporter periplasmic adaptor subunit OqxA	NF000272.1	multidrug efflux RND transporter periplasmic adaptor subunit OqxA
CAVp103	NODE_19_length_128406_cov_28.7009	52217	55366	+	oqxB	multidrug efflux RND transporter permease subunit OqxB	BLAST	1050	1050	100	99.05	1050	WP_012967412.1	multidrug efflux RND transporter permease subunit OqxB9	NF000037.1	multidrug efflux RND transporter permease subunit OqxB
CAVp103	NODE_1_length_616082_cov_22.9293	503189	504046	-	blaOKP	OKP-A family class A broad-spectrum beta-lactamase	BLAST	286	286	100	98.6	286	WP_063860905.1	class A broad-spectrum beta-lactamase OKP-A-5	NF000265.2	OKP family class A broad-spectrum beta-lactamase
CAVp103	NODE_38_length_31887_cov_15.7157	30972	31829	-	blaTEM-1	class A broad-spectrum beta-lactamase TEM-1	ALLELE	286	286	100	100	286	WP_000027057.1	class A broad-spectrum beta-lactamase TEM-1	NF000531.2	TEM family class A beta-lactamase
CAVp103	NODE_60_length_10159_cov_13.6207	7278	8156	+	blaKPC-3	carbapenem-hydrolyzing class A beta-lactamase KPC-3	ALLELE	293	293	100	100	293	WP_004152396.1	carbapenem-hydrolyzing class A beta-lactamase KPC-3	NF012141.0	KPC family carbapenem-hydrolyzing class A beta-lactamase
CAVp103	NODE_62_length_9583_cov_45.8526	167	1024	-	blaSHV-30	class A extended-spectrum beta-lactamase SHV-30	ALLELE	286	286	100	100	286	WP_032491180.1	class A extended-spectrum beta-lactamase SHV-30	NF000285.3	SHV family class A beta-lactamase
CAVp103	NODE_68_length_6353_cov_49.217	1093	1929	-	sul1	sulfonamide-resistant dihydropteroate synthase Sul1	EXACT	279	279	100	100	279	WP_000259031.1	sulfonamide-resistant dihydropteroate synthase Sul1	NF000294.1	sulfonamide-resistant dihydropteroate synthase Sul1
CAVp103	NODE_68_length_6353_cov_49.217	1926	2132	-	qacE	quaternary ammonium compound efflux SMR transporter QacE	PARTIAL	69	115	60	98.55	69	WP_000679427.1	quaternary ammonium compound efflux SMR transporter QacE delta 1	NF000276.2	quaternary ammonium compound efflux SMR transporter QacE
CAVp103	NODE_68_length_6353_cov_49.217	2132	2785	-	qnrA1	quinolone resistance pentapeptide repeat protein QnrA1	ALLELE	218	218	100	100	218	WP_012579084.1	quinolone resistance pentapeptide repeat protein QnrA1	NF000071.4	QnrA family quinolone resistance pentapeptide repeat protein
CAVp103	NODE_68_length_6353_cov_49.217	5067	5903	-	sul1	sulfonamide-resistant dihydropteroate synthase Sul1	EXACT	279	279	100	100	279	WP_000259031.1	sulfonamide-resistant dihydropteroate synthase Sul1	NF000294.1	sulfonamide-resistant dihydropteroate synthase Sul1
CAVp103	NODE_68_length_6353_cov_49.217	5900	6244	-	qacEdelta1	quaternary ammonium compound efflux SMR transporter QacE delta 1	ALLELE	115	115	100	100	115	WP_000679427.1	quaternary ammonium compound efflux SMR transporter QacE delta 1	NF000276.2	quaternary ammonium compound efflux SMR transporter QacE
CAVp103	NODE_84_length_3508_cov_13.5739	178	708	+	ant(2'')-Ia	aminoglycoside nucleotidyltransferase ANT(2'')-Ia	EXACT	177	177	100	100	177	WP_000381802.1	aminoglycoside nucleotidyltransferase ANT(2'')-Ia	NF000064.3	aminoglycoside nucleotidyltransferase ANT(2'')-Ia
CAVp103	NODE_84_length_3508_cov_13.5739	791	1576	+	aphA16	APH(3') family aminoglycoside O-phosphotransferase AphA16	EXACT	262	262	100	100	262	WP_004206941.1	APH(3') family aminoglycoside O-phosphotransferase AphA16	NF033112.0	APH(3') family aminoglycoside O-phosphotransferase AphA16
CAVp103	NODE_84_length_3508_cov_13.5739	2578	3402	+	blaOXA-2	oxacillin-hydrolyzing class D beta-lactamase OXA-2	ALLELE	275	275	100	100	275	WP_001007673.1	oxacillin-hydrolyzing class D beta-lactamase OXA-2	NF000267.2	OXA-2 family class D beta-lactamase
CAVp103	NODE_88_length_3038_cov_18.2401	152	1033	-	mph(E)	Mph(E) family macrolide 2'-phosphotransferase	EXACT	294	294	100	100	294	WP_000155092.1	Mph(E) family macrolide 2'-phosphotransferase	NF012158.1	Mph(E) family macrolide 2'-phosphotransferase
CAVp103	NODE_88_length_3038_cov_18.2401	1092	2564	-	msr(E)	ABC-F type ribosomal protection protein Msr(E)	EXACT	491	491	100	100	491	WP_000052512.1	ABC-F type ribosomal protection protein Msr(E)	NF000168.1	Msr family ABC-F type ribosomal protection protein
CAVp103	NODE_92_length_2681_cov_12.523	110	661	+	aac(6')-Ib	AAC(6')-Ib family aminoglycoside 6'-N-acetyltransferase	EXACT	184	184	100	100	184	WP_065187201.1	AAC(6')-Ib family aminoglycoside 6'-N-acetyltransferase	NF033074.0	AAC(6')-Ib family aminoglycoside 6'-N-acetyltransferase
CAVp103	NODE_92_length_2681_cov_12.523	734	1519	+	aadA1	ANT(3'')-Ia family aminoglycoside nucleotidyltransferase AadA1	EXACT	262	262	100	100	262	WP_001206315.1	ANT(3'')-Ia family aminoglycoside nucleotidyltransferase AadA1	NF033126.1	ANT(3'')-Ia family aminoglycoside nucleotidyltransferase AadA1
CAVp103	NODE_92_length_2681_cov_12.523	1582	2403	+	blaOXA-9	oxacillin-hydrolyzing class D beta-lactamase OXA-9	ALLELE	274	274	100	100	274	WP_000722315.1	oxacillin-hydrolyzing class D beta-lactamase OXA-9	NF000270.1	class D beta-lactamase
CAVp103	NODE_98_length_2478_cov_4.16368	653	1486	-	aph(6)-Id	aminoglycoside O-phosphotransferase APH(6)-Id	BLAST	278	278	100	99.64	278	WP_000480968.1	aminoglycoside O-phosphotransferase APH(6)-Id	NF012171.0	APH(6)-I family aminoglycoside O-phosphotransferase
CAVp103	NODE_98_length_2478_cov_4.16368	1489	2313	-	aph(3'')-Ib	aminoglycoside O-phosphotransferase APH(3'')-Ib	EXACT	275	275	100	100	275	WP_109545041.1	aminoglycoside O-phosphotransferase APH(3'')-Ib	NF032895.1	aminoglycoside O-phosphotransferase APH(3'')-Ib
CAVp67	NODE_11_length_162799_cov_38.9393	14117	14533	+	fosA	FosA family fosfomycin resistance glutathione transferase	BLAST	139	139	100	95.68	139	WP_004146118.1	FosA family fosfomycin resistance glutathione transferase	NF000221.4	FosA family fosfomycin resistance glutathione transferase
CAVp67	NODE_17_length_128406_cov_38.3266	51018	52190	+	oqxA	multidrug efflux RND transporter periplasmic adaptor subunit OqxA	BLAST	391	391	100	97.44	391	WP_002914189.1	multidrug efflux RND transporter periplasmic adaptor subunit OqxA	NF000272.1	multidrug efflux RND transporter periplasmic adaptor subunit OqxA
CAVp67	NODE_17_length_128406_cov_38.3266	52217	55366	+	oqxB	multidrug efflux RND transporter permease subunit OqxB	BLAST	1050	1050	100	99.05	1050	WP_012967412.1	multidrug efflux RND transporter permease subunit OqxB9	NF000037.1	multidrug efflux RND transporter permease subunit OqxB
CAVp67	NODE_1_length_615939_cov_30.1272	503046	503903	-	blaOKP	OKP-A family class A broad-spectrum beta-lactamase	BLAST	286	286	100	98.6	286	WP_063860905.1	class A broad-spectrum beta-lactamase OKP-A-5	NF000265.2	OKP family class A broad-spectrum beta-lactamase
CAVp67	NODE_47_length_13672_cov_67.1013	8527	9405	+	blaKPC-3	carbapenem-hydrolyzing class A beta-lactamase KPC-3	ALLELE	293	293	100	100	293	WP_004152396.1	carbapenem-hydrolyzing class A beta-lactamase KPC-3	NF012141.0	KPC family carbapenem-hydrolyzing class A beta-lactamase
CAVp67	NODE_54_length_6040_cov_57.2492	1031	1867	-	sul1	sulfonamide-resistant dihydropteroate synthase Sul1	EXACT	279	279	100	100	279	WP_000259031.1	sulfonamide-resistant dihydropteroate synthase Sul1	NF000294.1	sulfonamide-resistant dihydropteroate synthase Sul1
CAVp67	NODE_54_length_6040_cov_57.2492	1864	2070	-	qacE	quaternary ammonium compound efflux SMR transporter QacE	PARTIAL	69	115	60	98.55	69	WP_000679427.1	quaternary ammonium compound efflux SMR transporter QacE delta 1	NF000276.2	quaternary ammonium compound efflux SMR transporter QacE
CAVp67	NODE_54_length_6040_cov_57.2492	2070	2723	-	qnrA1	quinolone resistance pentapeptide repeat protein QnrA1	ALLELE	218	218	100	100	218	WP_012579084.1	quinolone resistance pentapeptide repeat protein QnrA1	NF000071.4	QnrA family quinolone resistance pentapeptide repeat protein
CAVp67	NODE_54_length_6040_cov_57.2492	5005	5841	-	sul1	sulfonamide-resistant dihydropteroate synthase Sul1	EXACT	279	279	100	100	279	WP_000259031.1	sulfonamide-resistant dihydropteroate synthase Sul1	NF000294.1	sulfonamide-resistant dihydropteroate synthase Sul1
CAVp67	NODE_54_length_6040_cov_57.2492	5838	6038	-	qacE	quaternary ammonium compound efflux SMR transporter QacE	PARTIAL	67	115	58.26	100	67	WP_000679427.1	quaternary ammonium compound efflux SMR transporter QacE delta 1	NF000276.2	quaternary ammonium compound efflux SMR transporter QacE
CAVp67	NODE_86_length_1089_cov_72.4545	94	564	+	dfrA14	trimethoprim-resistant dihydrofolate reductase DfrA14	EXACT	157	157	100	100	157	WP_004201280.1	trimethoprim-resistant dihydrofolate reductase DfrA14	NF000330.1	trimethoprim-resistant dihydrofolate reductase DfrA
CAVp67	NODE_88_length_992_cov_58.7683	1	219	-	qacE	quaternary ammonium compound efflux SMR transporter QacE	PARTIAL	73	115	63.48	100	73	WP_000679427.1	quaternary ammonium compound efflux SMR transporter QacE delta 1	NF000276.2	quaternary ammonium compound efflux SMR transporter QacE
CAVp67	NODE_88_length_992_cov_58.7683	379	909	-	ant(2'')-Ia	aminoglycoside nucleotidyltransferase ANT(2'')-Ia	EXACT	177	177	100	100	177	WP_000381802.1	aminoglycoside nucleotidyltransferase ANT(2'')-Ia	NF000064.3	aminoglycoside nucleotidyltransferase ANT(2'')-Ia
CAVp275	NODE_13_length_127868_cov_55.000133	50920	52092	+	oqxA	multidrug efflux RND transporter periplasmic adaptor subunit OqxA	BLAST	391	391	100	97.44	391	WP_002914189.1	multidrug efflux RND transporter periplasmic adaptor subunit OqxA	NF000272.1	multidrug efflux RND transporter periplasmic adaptor subunit OqxA
CAVp275	NODE_13_length_127868_cov_55.000133	52119	55268	+	oqxB	multidrug efflux RND transporter permease subunit OqxB	BLAST	1050	1050	100	99.05	1050	WP_012967412.1	multidrug efflux RND transporter permease subunit OqxB9	NF000037.1	multidrug efflux RND transporter permease subunit OqxB
CAVp275	NODE_20_length_86513_cov_62.001874	13953	14369	+	fosA	FosA family fosfomycin resistance glutathione transferase	BLAST	139	139	100	95.68	139	WP_004146118.1	FosA family fosfomycin resistance glutathione transferase	NF000221.4	FosA family fosfomycin resistance glutathione transferase
CAVp275	NODE_28_length_54905_cov_141.805683	1504	2055	+	aac(6')-Ib	AAC(6')-Ib family aminoglycoside 6'-N-acetyltransferase	EXACT	184	184	100	100	184	WP_065187201.1	AAC(6')-Ib family aminoglycoside 6'-N-acetyltransferase	NF033074.0	AAC(6')-Ib family aminoglycoside 6'-N-acetyltransferase
CAVp275	NODE_28_length_54905_cov_141.805683	2128	2913	+	aadA1	ANT(3'')-Ia family aminoglycoside nucleotidyltransferase AadA1	EXACT	262	262	100	100	262	WP_001206315.1	ANT(3'')-Ia family aminoglycoside nucleotidyltransferase AadA1	NF033126.1	ANT(3'')-Ia family aminoglycoside nucleotidyltransferase AadA1
CAVp275	NODE_28_length_54905_cov_141.805683	2976	3797	+	blaOXA-9	oxacillin-hydrolyzing class D beta-lactamase OXA-9	ALLELE	274	274	100	100	274	WP_000722315.1	oxacillin-hydrolyzing class D beta-lactamase OXA-9	NF000270.1	class D beta-lactamase
CAVp275	NODE_28_length_54905_cov_141.805683	4500	5357	+	blaTEM-1	class A broad-spectrum beta-lactamase TEM-1	ALLELE	286	286	100	100	286	WP_000027057.1	class A broad-spectrum beta-lactamase TEM-1	NF000531.2	TEM family class A beta-lactamase
CAVp275	NODE_28_length_54905_cov_141.805683	38060	38530	+	dfrA5	trimethoprim-resistant dihydrofolate reductase DfrA5	EXACT	157	157	100	100	157	WP_001317507.1	trimethoprim-resistant dihydrofolate reductase DfrA5	NF000330.1	trimethoprim-resistant dihydrofolate reductase DfrA
CAVp275	NODE_28_length_54905_cov_141.805683	39037	39381	+	qacEdelta1	quaternary ammonium compound efflux SMR transporter QacE delta 1	ALLELE	115	115	100	100	115	WP_000679427.1	quaternary ammonium compound efflux SMR transporter QacE delta 1	NF000276.2	quaternary ammonium compound efflux SMR transporter QacE
CAVp275	NODE_28_length_54905_cov_141.805683	39378	40214	+	sul1	sulfonamide-resistant dihydropteroate synthase Sul1	EXACT	279	279	100	100	279	WP_000259031.1	sulfonamide-resistant dihydropteroate synthase Sul1	NF000294.1	sulfonamide-resistant dihydropteroate synthase Sul1
CAVp275	NODE_28_length_54905_cov_141.805683	43233	44111	-	blaKPC-3	carbapenem-hydrolyzing class A beta-lactamase KPC-3	ALLELE	293	293	100	100	293	WP_004152396.1	carbapenem-hydrolyzing class A beta-lactamase KPC-3	NF012141.0	KPC family carbapenem-hydrolyzing class A beta-lactamase
CAVp275	NODE_2_length_472768_cov_43.828074	316516	317373	+	blaOKP	OKP-A family class A broad-spectrum beta-lactamase	BLAST	286	286	100	98.6	286	WP_063860905.1	class A broad-spectrum beta-lactamase OKP-A-5	NF000265.2	OKP family class A broad-spectrum beta-lactamase
CAVp275	NODE_64_length_3293_cov_161.264303	152	1033	-	mph(E)	Mph(E) family macrolide 2'-phosphotransferase	EXACT	294	294	100	100	294	WP_000155092.1	Mph(E) family macrolide 2'-phosphotransferase	NF012158.1	Mph(E) family macrolide 2'-phosphotransferase
CAVp275	NODE_64_length_3293_cov_161.264303	1092	2564	-	msr(E)	ABC-F type ribosomal protection protein Msr(E)	EXACT	491	491	100	100	491	WP_000052512.1	ABC-F type ribosomal protection protein Msr(E)	NF000168.1	Msr family ABC-F type ribosomal protection protein
CAV1142	NODE_17_length_121287_cov_26.1469	72713	75862	-	oqxB	multidrug efflux RND transporter permease subunit OqxB	BLAST	1050	1050	100	99.05	1050	WP_012967412.1	multidrug efflux RND transporter permease subunit OqxB9	NF000037.1	multidrug efflux RND transporter permease subunit OqxB
CAV1142	NODE_17_length_121287_cov_26.1469	75889	77061	-	oqxA	multidrug efflux RND transporter periplasmic adaptor subunit OqxA	BLAST	391	391	100	97.19	391	WP_002914189.1	multidrug efflux RND transporter periplasmic adaptor subunit OqxA	NF000272.1	multidrug efflux RND transporter periplasmic adaptor subunit OqxA
CAV1142	NODE_2_length_370702_cov_26.9131	23331	23747	+	fosA	FosA family fosfomycin resistance glutathione transferase	BLAST	139	139	100	95.68	139	WP_004146118.1	FosA family fosfomycin resistance glutathione transferase	NF000221.4	FosA family fosfomycin resistance glutathione transferase
CAV1142	NODE_35_length_30736_cov_95.4826	28939	29796	-	blaTEM-1	class A broad-spectrum beta-lactamase TEM-1	ALLELE	286	286	100	100	286	WP_000027057.1	class A broad-spectrum beta-lactamase TEM-1	NF000531.2	TEM family class A beta-lactamase
CAV1142	NODE_53_length_10409_cov_66.2002	7302	8180	+	blaKPC-2	carbapenem-hydrolyzing class A beta-lactamase KPC-2	ALLELE	293	293	100	100	293	WP_004199234.1	carbapenem-hydrolyzing class A beta-lactamase KPC-2	NF012141.0	KPC family carbapenem-hydrolyzing class A beta-lactamase
CAV1142	NODE_54_length_10069_cov_60.4192	667	1161	+	dfrA12	trimethoprim-resistant dihydrofolate reductase DfrA12	EXACT	165	165	100	100	165	WP_001083725.1	trimethoprim-resistant dihydrofolate reductase DfrA12	NF000053.2	trimethoprim-resistant dihydrofolate reductase DfrA12
CAV1142	NODE_54_length_10069_cov_60.4192	1572	2360	+	aadA2	ANT(3'')-Ia family aminoglycoside nucleotidyltransferase AadA2	EXACT	263	263	100	100	263	WP_001206356.1	ANT(3'')-Ia family aminoglycoside nucleotidyltransferase AadA2	NF012157.0	ANT(3'')-I family aminoglycoside nucleotidyltransferase
CAV1142	NODE_54_length_10069_cov_60.4192	2527	2871	+	qacEdelta1	quaternary ammonium compound efflux SMR transporter QacE delta 1	ALLELE	115	115	100	100	115	WP_000679427.1	quaternary ammonium compound efflux SMR transporter QacE delta 1	NF000276.2	quaternary ammonium compound efflux SMR transporter QacE
CAV1142	NODE_54_length_10069_cov_60.4192	2868	3704	+	sul1	sulfonamide-resistant dihydropteroate synthase Sul1	EXACT	279	279	100	100	279	WP_000259031.1	sulfonamide-resistant dihydropteroate synthase Sul1	NF000294.1	sulfonamide-resistant dihydropteroate synthase Sul1
CAV1142	NODE_54_length_10069_cov_60.4192	9021	9923	-	mph(A)	Mph(A) family macrolide 2'-phosphotransferase	EXACT	301	301	100	100	301	WP_000219391.1	Mph(A) family macrolide 2'-phosphotransferase	NF000254.1	Mph(A) family macrolide 2'-phosphotransferase
CAV1142	NODE_60_length_4854_cov_84.4465	226	1059	-	aph(6)-Id	aminoglycoside O-phosphotransferase APH(6)-Id	EXACT	278	278	100	100	278	WP_000480968.1	aminoglycoside O-phosphotransferase APH(6)-Id	NF012171.0	APH(6)-I family aminoglycoside O-phosphotransferase
CAV1142	NODE_60_length_4854_cov_84.4465	1062	1886	-	aph(3'')-Ib	aminoglycoside O-phosphotransferase APH(3'')-Ib	EXACT	275	275	100	100	275	WP_109545041.1	aminoglycoside O-phosphotransferase APH(3'')-Ib	NF032895.1	aminoglycoside O-phosphotransferase APH(3'')-Ib
CAV1142	NODE_77_length_1553_cov_78.3889	172	810	-	catA2	type A-2 chloramphenicol O-acetyltransferase CatII	EXACT	213	213	100	100	213	WP_001011939.1	type A-2 chloramphenicol O-acetyltransferase CatII	NF000491.1	type A chloramphenicol O-acetyltransferase
CAV1142	NODE_82_length_1194_cov_83.0734	218	1030	-	aph(3')-Ia	aminoglycoside O-phosphotransferase APH(3')-Ia	EXACT	271	271	100	100	271	WP_000018329.1	aminoglycoside O-phosphotransferase APH(3')-Ia	NF033059.2	APH(3')-I family aminoglycoside O-phosphotransferase
CAV1142	NODE_8_length_189832_cov_21.2948	84346	85203	+	blaOKP	OKP-B family class A broad-spectrum beta-lactamase	BLAST	286	286	100	98.6	286	WP_063860912.1	class A broad-spectrum beta-lactamase OKP-B-18	NF000265.2	OKP family class A broad-spectrum beta-lactamase
CAVp186	NODE_16_length_107714_cov_35.2234	87547	88404	+	blaOKP-B-6	class A broad-spectrum beta-lactamase OKP-B-6	ALLELE	286	286	100	100	286	WP_004205995.1	class A broad-spectrum beta-lactamase OKP-B-6	NF000265.2	OKP family class A broad-spectrum beta-lactamase
CAVp186	NODE_21_length_87907_cov_40.1126	73541	76690	-	oqxB	multidrug efflux RND transporter permease subunit OqxB	BLAST	1050	1050	100	98.95	1050	WP_012967412.1	multidrug efflux RND transporter permease subunit OqxB9	NF000037.1	multidrug efflux RND transporter permease subunit OqxB
CAVp186	NODE_21_length_87907_cov_40.1126	76717	77889	-	oqxA	multidrug efflux RND transporter periplasmic adaptor subunit OqxA	BLAST	391	391	100	96.93	391	WP_002914189.1	multidrug efflux RND transporter periplasmic adaptor subunit OqxA	NF000272.1	multidrug efflux RND transporter periplasmic adaptor subunit OqxA
CAVp186	NODE_31_length_40028_cov_165.228	4256	5092	-	sul1	sulfonamide-resistant dihydropteroate synthase Sul1	EXACT	279	279	100	100	279	WP_000259031.1	sulfonamide-resistant dihydropteroate synthase Sul1	NF000294.1	sulfonamide-resistant dihydropteroate synthase Sul1
CAVp186	NODE_31_length_40028_cov_165.228	5089	5433	-	qacEdelta1	quaternary ammonium compound efflux SMR transporter QacE delta 1	ALLELE	115	115	100	100	115	WP_000679427.1	quaternary ammonium compound efflux SMR transporter QacE delta 1	NF000276.2	quaternary ammonium compound efflux SMR transporter QacE
CAVp186	NODE_31_length_40028_cov_165.228	5940	6410	-	dfrA5	trimethoprim-resistant dihydrofolate reductase DfrA5	EXACT	157	157	100	100	157	WP_001317507.1	trimethoprim-resistant dihydrofolate reductase DfrA5	NF000330.1	trimethoprim-resistant dihydrofolate reductase DfrA
CAVp186	NODE_31_length_40028_cov_165.228	39113	39970	-	blaTEM-1	class A broad-spectrum beta-lactamase TEM-1	ALLELE	286	286	100	100	286	WP_000027057.1	class A broad-spectrum beta-lactamase TEM-1	NF000531.2	TEM family class A beta-lactamase
CAVp186	NODE_47_length_10007_cov_144.177	1927	2805	-	blaKPC-2	carbapenem-hydrolyzing class A beta-lactamase KPC-2	ALLELE	293	293	100	100	293	WP_004199234.1	carbapenem-hydrolyzing class A beta-lactamase KPC-2	NF012141.0	KPC family carbapenem-hydrolyzing class A beta-lactamase
CAVp186	NODE_4_length_368489_cov_44.1764	23172	23588	+	fosA	FosA family fosfomycin resistance glutathione transferase	BLAST	139	139	100	97.84	139	WP_004146118.1	FosA family fosfomycin resistance glutathione transferase	NF000221.4	FosA family fosfomycin resistance glutathione transferase
CAVp186	NODE_68_length_2102_cov_152.733	155	940	+	aadA1	ANT(3'')-Ia family aminoglycoside nucleotidyltransferase AadA1	EXACT	262	262	100	100	262	WP_001206315.1	ANT(3'')-Ia family aminoglycoside nucleotidyltransferase AadA1	NF033126.1	ANT(3'')-Ia family aminoglycoside nucleotidyltransferase AadA1
CAVp186	NODE_68_length_2102_cov_152.733	1003	1824	+	blaOXA-9	oxacillin-hydrolyzing class D beta-lactamase OXA-9	ALLELE	274	274	100	100	274	WP_000722315.1	oxacillin-hydrolyzing class D beta-lactamase OXA-9	NF000270.1	class D beta-lactamase
CAVp186	NODE_71_length_1734_cov_169.785	216	1043	+	blaOXA-1	oxacillin-hydrolyzing class D beta-lactamase OXA-1	ALLELE	276	276	100	100	276	WP_001334766.1	oxacillin-hydrolyzing class D beta-lactamase OXA-1	NF000388.2	OXA-1 family class D beta-lactamase
CAVp186	NODE_71_length_1734_cov_169.785	1184	1624	+	catB3	type B-3 chloramphenicol O-acetyltransferase CatB3	PARTIAL	147	210	70	100	147	WP_000186237.1	type B-3 chloramphenicol O-acetyltransferase CatB3	NF000490.1	type B chloramphenicol O-acetyltransferase
CAVp186	NODE_90_length_579_cov_249.898	2	547	-	aac(6')-Ib	AAC(6')-Ib family aminoglycoside 6'-N-acetyltransferase	BLAST	182	184	98.91	100	182	WP_065187201.1	AAC(6')-Ib family aminoglycoside 6'-N-acetyltransferase	NF033074.0	AAC(6')-Ib family aminoglycoside 6'-N-acetyltransferase
CAV2009	NODE_12_length_138285_cov_39.5122	60429	61601	+	oqxA	multidrug efflux RND transporter periplasmic adaptor subunit OqxA	BLAST	391	391	100	99.74	391	WP_002914189.1	multidrug efflux RND transporter periplasmic adaptor subunit OqxA	NF000272.1	multidrug efflux RND transporter periplasmic adaptor subunit OqxA
CAV2009	NODE_12_length_138285_cov_39.5122	61628	64777	+	oqxB	multidrug efflux RND transporter permease subunit OqxB	BLAST	1050	1050	100	99.05	1050	WP_012967412.1	multidrug efflux RND transporter permease subunit OqxB9	NF000037.1	multidrug efflux RND transporter permease subunit OqxB
CAV2009	NODE_21_length_38489_cov_54.1194	4983	5816	-	aph(6)-Id	aminoglycoside O-phosphotransferase APH(6)-Id	EXACT	278	278	100	100	278	WP_000480968.1	aminoglycoside O-phosphotransferase APH(6)-Id	NF012171.0	APH(6)-I family aminoglycoside O-phosphotransferase
CAV2009	NODE_21_length_38489_cov_54.1194	5819	6643	-	aph(3'')-Ib	aminoglycoside O-phosphotransferase APH(3'')-Ib	EXACT	275	275	100	100	275	WP_109545041.1	aminoglycoside O-phosphotransferase APH(3'')-Ib	NF032895.1	aminoglycoside O-phosphotransferase APH(3'')-Ib
CAV2009	NODE_29_length_10157_cov_42.0688	7277	8155	+	blaKPC-3	carbapenem-hydrolyzing class A beta-lactamase KPC-3	ALLELE	293	293	100	100	293	WP_004152396.1	carbapenem-hydrolyzing class A beta-lactamase KPC-3	NF012141.0	KPC family carbapenem-hydrolyzing class A beta-lactamase
CAV2009	NODE_30_length_9995_cov_46.8799	2518	3375	+	blaSHV-7	class A extended-spectrum beta-lactamase SHV-7	ALLELE	286	286	100	100	286	WP_020316986.1	class A extended-spectrum beta-lactamase SHV-7	NF000285.3	SHV family class A beta-lactamase
CAV2009	NODE_30_length_9995_cov_46.8799	5175	6032	-	blaTEM-1	class A broad-spectrum beta-lactamase TEM-1	ALLELE	286	286	100	100	286	WP_000027057.1	class A broad-spectrum beta-lactamase TEM-1	NF000531.2	TEM family class A beta-lactamase
CAV2009	NODE_30_length_9995_cov_46.8799	6735	7556	-	blaOXA-9	oxacillin-hydrolyzing class D beta-lactamase OXA-9	ALLELE	274	274	100	100	274	WP_000722315.1	oxacillin-hydrolyzing class D beta-lactamase OXA-9	NF000270.1	class D beta-lactamase
CAV2009	NODE_30_length_9995_cov_46.8799	7619	8404	-	aadA1	ANT(3'')-Ia family aminoglycoside nucleotidyltransferase AadA1	EXACT	262	262	100	100	262	WP_001206315.1	ANT(3'')-Ia family aminoglycoside nucleotidyltransferase AadA1	NF033126.1	ANT(3'')-Ia family aminoglycoside nucleotidyltransferase AadA1
CAV2009	NODE_30_length_9995_cov_46.8799	8477	9028	-	aac(6')-Ib'	aminoglycoside N-acetyltransferase AAC(6')-Ib'	EXACT	184	184	100	100	184	WP_014454105.1	aminoglycoside N-acetyltransferase AAC(6')-Ib'	NF033074.0	AAC(6')-Ib family aminoglycoside 6'-N-acetyltransferase
CAV2009	NODE_4_length_439607_cov_30.7791	213083	213940	+	blaOKP-B-2	class A broad-spectrum beta-lactamase OKP-B-2	ALLELE	286	286	100	100	286	WP_063860914.1	class A broad-spectrum beta-lactamase OKP-B-2	NF000265.2	OKP family class A broad-spectrum beta-lactamase
CAV2009	NODE_57_length_1089_cov_53.8587	94	564	+	dfrA14	trimethoprim-resistant dihydrofolate reductase DfrA14	EXACT	157	157	100	100	157	WP_004201280.1	trimethoprim-resistant dihydrofolate reductase DfrA14	NF000330.1	trimethoprim-resistant dihydrofolate reductase DfrA
CAV2009	NODE_59_length_1063_cov_69.286	28	864	-	sul1	sulfonamide-resistant dihydropteroate synthase Sul1	EXACT	279	279	100	100	279	WP_000259031.1	sulfonamide-resistant dihydropteroate synthase Sul1	NF000294.1	sulfonamide-resistant dihydropteroate synthase Sul1
CAV2009	NODE_59_length_1063_cov_69.286	861	1061	-	qacE	quaternary ammonium compound efflux SMR transporter QacE	PARTIAL	67	115	58.26	100	67	WP_000679427.1	quaternary ammonium compound efflux SMR transporter QacE delta 1	NF000276.2	quaternary ammonium compound efflux SMR transporter QacE
CAV2009	NODE_62_length_992_cov_53.3617	84	614	+	ant(2'')-Ia	aminoglycoside nucleotidyltransferase ANT(2'')-Ia	EXACT	177	177	100	100	177	WP_000381802.1	aminoglycoside nucleotidyltransferase ANT(2'')-Ia	NF000064.3	aminoglycoside nucleotidyltransferase ANT(2'')-Ia
CAV2009	NODE_62_length_992_cov_53.3617	774	992	+	qacE	quaternary ammonium compound efflux SMR transporter QacE	PARTIAL	73	115	63.48	100	73	WP_000679427.1	quaternary ammonium compound efflux SMR transporter QacE delta 1	NF000276.2	quaternary ammonium compound efflux SMR transporter QacE
CAV2009	NODE_64_length_911_cov_45.2218	81	734	-	qnrA1	quinolone resistance pentapeptide repeat protein QnrA1	ALLELE	218	218	100	100	218	WP_012579084.1	quinolone resistance pentapeptide repeat protein QnrA1	NF000071.4	QnrA family quinolone resistance pentapeptide repeat protein
CAV2009	NODE_6_length_376282_cov_37.5456	352730	353146	-	fosA	FosA family fosfomycin resistance glutathione transferase	BLAST	139	139	100	97.84	139	WP_004146118.1	FosA family fosfomycin resistance glutathione transferase	NF000221.4	FosA family fosfomycin resistance glutathione transferase
CAVp296	NODE_18_length_97697_cov_40.964474	23069	23485	+	fosA	FosA family fosfomycin resistance glutathione transferase	BLAST	139	139	100	96.4	139	WP_004146118.1	FosA family fosfomycin resistance glutathione transferase	NF000221.4	FosA family fosfomycin resistance glutathione transferase
CAVp296	NODE_20_length_93445_cov_36.775790	38272	39444	+	oqxA	multidrug efflux RND transporter periplasmic adaptor subunit OqxA	BLAST	391	391	100	97.19	391	WP_002914189.1	multidrug efflux RND transporter periplasmic adaptor subunit OqxA	NF000272.1	multidrug efflux RND transporter periplasmic adaptor subunit OqxA
CAVp296	NODE_20_length_93445_cov_36.775790	39471	42620	+	oqxB	multidrug efflux RND transporter permease subunit OqxB	BLAST	1050	1050	100	99.05	1050	WP_012967412.1	multidrug efflux RND transporter permease subunit OqxB9	NF000037.1	multidrug efflux RND transporter permease subunit OqxB
CAVp296	NODE_2_length_520007_cov_31.047791	13177	14034	+	blaOKP-B-2	class A broad-spectrum beta-lactamase OKP-B-2	ALLELE	286	286	100	100	286	WP_063860914.1	class A broad-spectrum beta-lactamase OKP-B-2	NF000265.2	OKP family class A broad-spectrum beta-lactamase
CAVp296	NODE_34_length_32829_cov_292.206888	15982	16452	+	dfrA5	trimethoprim-resistant dihydrofolate reductase DfrA5	EXACT	157	157	100	100	157	WP_001317507.1	trimethoprim-resistant dihydrofolate reductase DfrA5	NF000330.1	trimethoprim-resistant dihydrofolate reductase DfrA
CAVp296	NODE_34_length_32829_cov_292.206888	16959	17303	+	qacEdelta1	quaternary ammonium compound efflux SMR transporter QacE delta 1	ALLELE	115	115	100	100	115	WP_000679427.1	quaternary ammonium compound efflux SMR transporter QacE delta 1	NF000276.2	quaternary ammonium compound efflux SMR transporter QacE
CAVp296	NODE_34_length_32829_cov_292.206888	17300	18136	+	sul1	sulfonamide-resistant dihydropteroate synthase Sul1	EXACT	279	279	100	100	279	WP_000259031.1	sulfonamide-resistant dihydropteroate synthase Sul1	NF000294.1	sulfonamide-resistant dihydropteroate synthase Sul1
CAVp296	NODE_34_length_32829_cov_292.206888	21155	22033	-	blaKPC-2	carbapenem-hydrolyzing class A beta-lactamase KPC-2	ALLELE	293	293	100	100	293	WP_004199234.1	carbapenem-hydrolyzing class A beta-lactamase KPC-2	NF012141.0	KPC family carbapenem-hydrolyzing class A beta-lactamase
CAVp296	NODE_37_length_22234_cov_85.439365	16877	17734	-	blaTEM-1	class A broad-spectrum beta-lactamase TEM-1	ALLELE	286	286	100	100	286	WP_000027057.1	class A broad-spectrum beta-lactamase TEM-1	NF000531.2	TEM family class A beta-lactamase
CAVp296	NODE_37_length_22234_cov_85.439365	18437	19258	-	blaOXA-9	oxacillin-hydrolyzing class D beta-lactamase OXA-9	ALLELE	274	274	100	100	274	WP_000722315.1	oxacillin-hydrolyzing class D beta-lactamase OXA-9	NF000270.1	class D beta-lactamase
CAVp296	NODE_37_length_22234_cov_85.439365	19321	20106	-	aadA1	ANT(3'')-Ia family aminoglycoside nucleotidyltransferase AadA1	EXACT	262	262	100	100	262	WP_001206315.1	ANT(3'')-Ia family aminoglycoside nucleotidyltransferase AadA1	NF033126.1	ANT(3'')-Ia family aminoglycoside nucleotidyltransferase AadA1
CAVp296	NODE_37_length_22234_cov_85.439365	20179	20730	-	aac(6')-Ib	AAC(6')-Ib family aminoglycoside 6'-N-acetyltransferase	EXACT	184	184	100	100	184	WP_065187201.1	AAC(6')-Ib family aminoglycoside 6'-N-acetyltransferase	NF033074.0	AAC(6')-Ib family aminoglycoside 6'-N-acetyltransferase
CAVp360	NODE_19_length_97697_cov_51.530496	23069	23485	+	fosA	FosA family fosfomycin resistance glutathione transferase	BLAST	139	139	100	96.4	139	WP_004146118.1	FosA family fosfomycin resistance glutathione transferase	NF000221.4	FosA family fosfomycin resistance glutathione transferase
CAVp360	NODE_21_length_93439_cov_47.847882	38272	39444	+	oqxA	multidrug efflux RND transporter periplasmic adaptor subunit OqxA	BLAST	391	391	100	97.19	391	WP_002914189.1	multidrug efflux RND transporter periplasmic adaptor subunit OqxA	NF000272.1	multidrug efflux RND transporter periplasmic adaptor subunit OqxA
CAVp360	NODE_21_length_93439_cov_47.847882	39471	42620	+	oqxB	multidrug efflux RND transporter permease subunit OqxB	BLAST	1050	1050	100	99.05	1050	WP_012967412.1	multidrug efflux RND transporter permease subunit OqxB9	NF000037.1	multidrug efflux RND transporter permease subunit OqxB
CAVp360	NODE_34_length_51860_cov_104.397370	1453	2310	+	blaTEM-1	class A broad-spectrum beta-lactamase TEM-1	ALLELE	286	286	100	100	286	WP_000027057.1	class A broad-spectrum beta-lactamase TEM-1	NF000531.2	TEM family class A beta-lactamase
CAVp360	NODE_34_length_51860_cov_104.397370	35013	35483	+	dfrA5	trimethoprim-resistant dihydrofolate reductase DfrA5	EXACT	157	157	100	100	157	WP_001317507.1	trimethoprim-resistant dihydrofolate reductase DfrA5	NF000330.1	trimethoprim-resistant dihydrofolate reductase DfrA
CAVp360	NODE_34_length_51860_cov_104.397370	35990	36334	+	qacEdelta1	quaternary ammonium compound efflux SMR transporter QacE delta 1	ALLELE	115	115	100	100	115	WP_000679427.1	quaternary ammonium compound efflux SMR transporter QacE delta 1	NF000276.2	quaternary ammonium compound efflux SMR transporter QacE
CAVp360	NODE_34_length_51860_cov_104.397370	36331	37167	+	sul1	sulfonamide-resistant dihydropteroate synthase Sul1	EXACT	279	279	100	100	279	WP_000259031.1	sulfonamide-resistant dihydropteroate synthase Sul1	NF000294.1	sulfonamide-resistant dihydropteroate synthase Sul1
CAVp360	NODE_34_length_51860_cov_104.397370	40186	41064	-	blaKPC-2	carbapenem-hydrolyzing class A beta-lactamase KPC-2	ALLELE	293	293	100	100	293	WP_004199234.1	carbapenem-hydrolyzing class A beta-lactamase KPC-2	NF012141.0	KPC family carbapenem-hydrolyzing class A beta-lactamase
CAVp360	NODE_44_length_22331_cov_44.720275	14272	15129	+	blaOKP-B-2	class A broad-spectrum beta-lactamase OKP-B-2	ALLELE	286	286	100	100	286	WP_063860914.1	class A broad-spectrum beta-lactamase OKP-B-2	NF000265.2	OKP family class A broad-spectrum beta-lactamase
CAV2244	NODE_13_length_128306_cov_34.426159	73039	76188	-	oqxB	multidrug efflux RND transporter permease subunit OqxB	BLAST	1050	1050	100	99.05	1050	WP_012967412.1	multidrug efflux RND transporter permease subunit OqxB9	NF000037.1	multidrug efflux RND transporter permease subunit OqxB
CAV2244	NODE_13_length_128306_cov_34.426159	76215	77387	-	oqxA	multidrug efflux RND transporter periplasmic adaptor subunit OqxA	BLAST	391	391	100	97.44	391	WP_002914189.1	multidrug efflux RND transporter periplasmic adaptor subunit OqxA	NF000272.1	multidrug efflux RND transporter periplasmic adaptor subunit OqxA
CAV2244	NODE_21_length_86513_cov_33.939932	13953	14369	+	fosA	FosA family fosfomycin resistance glutathione transferase	BLAST	139	139	100	95.68	139	WP_004146118.1	FosA family fosfomycin resistance glutathione transferase	NF000221.4	FosA family fosfomycin resistance glutathione transferase
CAV2244	NODE_2_length_554097_cov_30.582957	155331	156188	-	blaOKP	OKP-A family class A broad-spectrum beta-lactamase	BLAST	286	286	100	98.6	286	WP_063860905.1	class A broad-spectrum beta-lactamase OKP-A-5	NF000265.2	OKP family class A broad-spectrum beta-lactamase
CAV2244	NODE_42_length_16404_cov_304.611502	152	1033	-	mph(E)	Mph(E) family macrolide 2'-phosphotransferase	EXACT	294	294	100	100	294	WP_000155092.1	Mph(E) family macrolide 2'-phosphotransferase	NF012158.1	Mph(E) family macrolide 2'-phosphotransferase
CAV2244	NODE_42_length_16404_cov_304.611502	1092	2564	-	msr(E)	ABC-F type ribosomal protection protein Msr(E)	EXACT	491	491	100	100	491	WP_000052512.1	ABC-F type ribosomal protection protein Msr(E)	NF000168.1	Msr family ABC-F type ribosomal protection protein
CAV2244	NODE_42_length_16404_cov_304.611502	6472	7023	+	aac(6')-Ib	AAC(6')-Ib family aminoglycoside 6'-N-acetyltransferase	EXACT	184	184	100	100	184	WP_065187201.1	AAC(6')-Ib family aminoglycoside 6'-N-acetyltransferase	NF033074.0	AAC(6')-Ib family aminoglycoside 6'-N-acetyltransferase
CAV2244	NODE_42_length_16404_cov_304.611502	7096	7881	+	aadA1	ANT(3'')-Ia family aminoglycoside nucleotidyltransferase AadA1	EXACT	262	262	100	100	262	WP_001206315.1	ANT(3'')-Ia family aminoglycoside nucleotidyltransferase AadA1	NF033126.1	ANT(3'')-Ia family aminoglycoside nucleotidyltransferase AadA1
CAV2244	NODE_42_length_16404_cov_304.611502	7944	8765	+	blaOXA-9	oxacillin-hydrolyzing class D beta-lactamase OXA-9	ALLELE	274	274	100	100	274	WP_000722315.1	oxacillin-hydrolyzing class D beta-lactamase OXA-9	NF000270.1	class D beta-lactamase
CAV2244	NODE_42_length_16404_cov_304.611502	9468	10325	+	blaTEM-1	class A broad-spectrum beta-lactamase TEM-1	ALLELE	286	286	100	100	286	WP_000027057.1	class A broad-spectrum beta-lactamase TEM-1	NF000531.2	TEM family class A beta-lactamase
CAV2244	NODE_45_length_14183_cov_776.995321	8169	9047	+	blaKPC-3	carbapenem-hydrolyzing class A beta-lactamase KPC-3	ALLELE	293	293	100	100	293	WP_004152396.1	carbapenem-hydrolyzing class A beta-lactamase KPC-3	NF012141.0	KPC family carbapenem-hydrolyzing class A beta-lactamase
CAV2244	NODE_47_length_9433_cov_129.144079	6995	7465	-	dfrA14	trimethoprim-resistant dihydrofolate reductase DfrA14	EXACT	157	157	100	100	157	WP_004201280.1	trimethoprim-resistant dihydrofolate reductase DfrA14	NF000330.1	trimethoprim-resistant dihydrofolate reductase DfrA
CAV2279	NODE_15_length_128001_cov_59.990846	72734	75883	-	oqxB	multidrug efflux RND transporter permease subunit OqxB	BLAST	1050	1050	100	99.05	1050	WP_012967412.1	multidrug efflux RND transporter permease subunit OqxB9	NF000037.1	multidrug efflux RND transporter permease subunit OqxB
CAV2279	NODE_15_length_128001_cov_59.990846	75910	77082	-	oqxA	multidrug efflux RND transporter periplasmic adaptor subunit OqxA	BLAST	391	391	100	97.44	391	WP_002914189.1	multidrug efflux RND transporter periplasmic adaptor subunit OqxA	NF000272.1	multidrug efflux RND transporter periplasmic adaptor subunit OqxA
CAV2279	NODE_16_length_127701_cov_58.076020	106339	107196	+	blaOKP	OKP-A family class A broad-spectrum beta-lactamase	BLAST	286	286	100	98.6	286	WP_063860905.1	class A broad-spectrum beta-lactamase OKP-A-5	NF000265.2	OKP family class A broad-spectrum beta-lactamase
CAV2279	NODE_26_length_86513_cov_61.907874	13953	14369	+	fosA	FosA family fosfomycin resistance glutathione transferase	BLAST	139	139	100	95.68	139	WP_004146118.1	FosA family fosfomycin resistance glutathione transferase	NF000221.4	FosA family fosfomycin resistance glutathione transferase
CAV2279	NODE_29_length_43698_cov_159.587584	31034	31891	-	blaTEM-1	class A broad-spectrum beta-lactamase TEM-1	ALLELE	286	286	100	100	286	WP_000027057.1	class A broad-spectrum beta-lactamase TEM-1	NF000531.2	TEM family class A beta-lactamase
CAV2279	NODE_29_length_43698_cov_159.587584	40894	41772	+	blaKPC-2	carbapenem-hydrolyzing class A beta-lactamase KPC-2	ALLELE	293	293	100	100	293	WP_004199234.1	carbapenem-hydrolyzing class A beta-lactamase KPC-2	NF012141.0	KPC family carbapenem-hydrolyzing class A beta-lactamase
CAV1945	NODE_15_length_162658_cov_30.7435	14127	14543	+	fosA	FosA family fosfomycin resistance glutathione transferase	BLAST	139	139	100	95.68	139	WP_004146118.1	FosA family fosfomycin resistance glutathione transferase	NF000221.4	FosA family fosfomycin resistance glutathione transferase
CAV1945	NODE_18_length_128404_cov_29.835	73039	76188	-	oqxB	multidrug efflux RND transporter permease subunit OqxB	BLAST	1050	1050	100	99.05	1050	WP_012967412.1	multidrug efflux RND transporter permease subunit OqxB9	NF000037.1	multidrug efflux RND transporter permease subunit OqxB
CAV1945	NODE_18_length_128404_cov_29.835	76215	77387	-	oqxA	multidrug efflux RND transporter periplasmic adaptor subunit OqxA	BLAST	391	391	100	97.44	391	WP_002914189.1	multidrug efflux RND transporter periplasmic adaptor subunit OqxA	NF000272.1	multidrug efflux RND transporter periplasmic adaptor subunit OqxA
CAV1945	NODE_38_length_26279_cov_181.476	2073	2624	+	aac(6')-Ib	AAC(6')-Ib family aminoglycoside 6'-N-acetyltransferase	EXACT	184	184	100	100	184	WP_065187201.1	AAC(6')-Ib family aminoglycoside 6'-N-acetyltransferase	NF033074.0	AAC(6')-Ib family aminoglycoside 6'-N-acetyltransferase
CAV1945	NODE_38_length_26279_cov_181.476	2697	3482	+	aadA1	ANT(3'')-Ia family aminoglycoside nucleotidyltransferase AadA1	EXACT	262	262	100	100	262	WP_001206315.1	ANT(3'')-Ia family aminoglycoside nucleotidyltransferase AadA1	NF033126.1	ANT(3'')-Ia family aminoglycoside nucleotidyltransferase AadA1
CAV1945	NODE_38_length_26279_cov_181.476	3545	4366	+	blaOXA-9	oxacillin-hydrolyzing class D beta-lactamase OXA-9	ALLELE	274	274	100	100	274	WP_000722315.1	oxacillin-hydrolyzing class D beta-lactamase OXA-9	NF000270.1	class D beta-lactamase
CAV1945	NODE_38_length_26279_cov_181.476	5069	5926	+	blaTEM-1	class A broad-spectrum beta-lactamase TEM-1	ALLELE	286	286	100	100	286	WP_000027057.1	class A broad-spectrum beta-lactamase TEM-1	NF000531.2	TEM family class A beta-lactamase
CAV1945	NODE_46_length_12468_cov_41.8281	7655	8533	+	blaKPC-3	carbapenem-hydrolyzing class A beta-lactamase KPC-3	ALLELE	293	293	100	100	293	WP_004152396.1	carbapenem-hydrolyzing class A beta-lactamase KPC-3	NF012141.0	KPC family carbapenem-hydrolyzing class A beta-lactamase
CAV1945	NODE_55_length_6040_cov_54.4313	1031	1867	-	sul1	sulfonamide-resistant dihydropteroate synthase Sul1	EXACT	279	279	100	100	279	WP_000259031.1	sulfonamide-resistant dihydropteroate synthase Sul1	NF000294.1	sulfonamide-resistant dihydropteroate synthase Sul1
CAV1945	NODE_55_length_6040_cov_54.4313	1864	2070	-	qacE	quaternary ammonium compound efflux SMR transporter QacE	PARTIAL	69	115	60	98.55	69	WP_000679427.1	quaternary ammonium compound efflux SMR transporter QacE delta 1	NF000276.2	quaternary ammonium compound efflux SMR transporter QacE
CAV1945	NODE_55_length_6040_cov_54.4313	2070	2723	-	qnrA1	quinolone resistance pentapeptide repeat protein QnrA1	ALLELE	218	218	100	100	218	WP_012579084.1	quinolone resistance pentapeptide repeat protein QnrA1	NF000071.4	QnrA family quinolone resistance pentapeptide repeat protein
CAV1945	NODE_55_length_6040_cov_54.4313	5005	5841	-	sul1	sulfonamide-resistant dihydropteroate synthase Sul1	EXACT	279	279	100	100	279	WP_000259031.1	sulfonamide-resistant dihydropteroate synthase Sul1	NF000294.1	sulfonamide-resistant dihydropteroate synthase Sul1
CAV1945	NODE_55_length_6040_cov_54.4313	5838	6038	-	qacE	quaternary ammonium compound efflux SMR transporter QacE	PARTIAL	67	115	58.26	100	67	WP_000679427.1	quaternary ammonium compound efflux SMR transporter QacE delta 1	NF000276.2	quaternary ammonium compound efflux SMR transporter QacE
CAV1945	NODE_66_length_3291_cov_214.876	728	2200	+	msr(E)	ABC-F type ribosomal protection protein Msr(E)	EXACT	491	491	100	100	491	WP_000052512.1	ABC-F type ribosomal protection protein Msr(E)	NF000168.1	Msr family ABC-F type ribosomal protection protein
CAV1945	NODE_66_length_3291_cov_214.876	2259	3140	+	mph(E)	Mph(E) family macrolide 2'-phosphotransferase	EXACT	294	294	100	100	294	WP_000155092.1	Mph(E) family macrolide 2'-phosphotransferase	NF012158.1	Mph(E) family macrolide 2'-phosphotransferase
CAV1945	NODE_8_length_268112_cov_24.4261	155219	156076	-	blaOKP	OKP-A family class A broad-spectrum beta-lactamase	BLAST	286	286	100	98.6	286	WP_063860905.1	class A broad-spectrum beta-lactamase OKP-A-5	NF000265.2	OKP family class A broad-spectrum beta-lactamase
CAV1945	NODE_90_length_1089_cov_51.5613	94	564	+	dfrA14	trimethoprim-resistant dihydrofolate reductase DfrA14	EXACT	157	157	100	100	157	WP_004201280.1	trimethoprim-resistant dihydrofolate reductase DfrA14	NF000330.1	trimethoprim-resistant dihydrofolate reductase DfrA
CAV1945	NODE_92_length_992_cov_57.8918	1	219	-	qacE	quaternary ammonium compound efflux SMR transporter QacE	PARTIAL	73	115	63.48	100	73	WP_000679427.1	quaternary ammonium compound efflux SMR transporter QacE delta 1	NF000276.2	quaternary ammonium compound efflux SMR transporter QacE
CAV1945	NODE_92_length_992_cov_57.8918	379	909	-	ant(2'')-Ia	aminoglycoside nucleotidyltransferase ANT(2'')-Ia	EXACT	177	177	100	100	177	WP_000381802.1	aminoglycoside nucleotidyltransferase ANT(2'')-Ia	NF000064.3	aminoglycoside nucleotidyltransferase ANT(2'')-Ia
CAV1947	NODE_15_length_162297_cov_14.7067	14117	14533	+	fosA	FosA family fosfomycin resistance glutathione transferase	BLAST	139	139	100	95.68	139	WP_004146118.1	FosA family fosfomycin resistance glutathione transferase	NF000221.4	FosA family fosfomycin resistance glutathione transferase
CAV1947	NODE_17_length_128673_cov_15.222	51018	52190	+	oqxA	multidrug efflux RND transporter periplasmic adaptor subunit OqxA	BLAST	391	391	100	97.44	391	WP_002914189.1	multidrug efflux RND transporter periplasmic adaptor subunit OqxA	NF000272.1	multidrug efflux RND transporter periplasmic adaptor subunit OqxA
CAV1947	NODE_17_length_128673_cov_15.222	52217	55366	+	oqxB	multidrug efflux RND transporter permease subunit OqxB	BLAST	1050	1050	100	99.05	1050	WP_012967412.1	multidrug efflux RND transporter permease subunit OqxB9	NF000037.1	multidrug efflux RND transporter permease subunit OqxB
CAV1947	NODE_1_length_615908_cov_13.3437	503015	503872	-	blaOKP	OKP-A family class A broad-spectrum beta-lactamase	BLAST	286	286	100	98.6	286	WP_063860905.1	class A broad-spectrum beta-lactamase OKP-A-5	NF000265.2	OKP family class A broad-spectrum beta-lactamase
CAV1947	NODE_32_length_32234_cov_103.755	31319	32176	-	blaTEM-1	class A broad-spectrum beta-lactamase TEM-1	ALLELE	286	286	100	100	286	WP_000027057.1	class A broad-spectrum beta-lactamase TEM-1	NF000531.2	TEM family class A beta-lactamase
CAV1947	NODE_44_length_14183_cov_197.33	6104	6982	-	blaKPC-3	carbapenem-hydrolyzing class A beta-lactamase KPC-3	ALLELE	293	293	100	100	293	WP_004152396.1	carbapenem-hydrolyzing class A beta-lactamase KPC-3	NF012141.0	KPC family carbapenem-hydrolyzing class A beta-lactamase
CAV1947	NODE_53_length_6686_cov_68.7844	28	864	-	sul1	sulfonamide-resistant dihydropteroate synthase Sul1	BLAST	279	279	100	99.64	279	WP_000259031.1	sulfonamide-resistant dihydropteroate synthase Sul1	NF000294.1	sulfonamide-resistant dihydropteroate synthase Sul1
CAV1947	NODE_53_length_6686_cov_68.7844	861	1067	-	qacE	quaternary ammonium compound efflux SMR transporter QacE	PARTIAL	69	115	60	98.55	69	WP_000679427.1	quaternary ammonium compound efflux SMR transporter QacE delta 1	NF000276.2	quaternary ammonium compound efflux SMR transporter QacE
CAV1947	NODE_53_length_6686_cov_68.7844	1067	1720	-	qnrA1	quinolone resistance pentapeptide repeat protein QnrA1	ALLELE	218	218	100	100	218	WP_012579084.1	quinolone resistance pentapeptide repeat protein QnrA1	NF000071.4	QnrA family quinolone resistance pentapeptide repeat protein
CAV1947	NODE_53_length_6686_cov_68.7844	4002	4838	-	sul1	sulfonamide-resistant dihydropteroate synthase Sul1	EXACT	279	279	100	100	279	WP_000259031.1	sulfonamide-resistant dihydropteroate synthase Sul1	NF000294.1	sulfonamide-resistant dihydropteroate synthase Sul1
CAV1947	NODE_53_length_6686_cov_68.7844	4835	5179	-	qacEdelta1	quaternary ammonium compound efflux SMR transporter QacE delta 1	ALLELE	115	115	100	100	115	WP_000679427.1	quaternary ammonium compound efflux SMR transporter QacE delta 1	NF000276.2	quaternary ammonium compound efflux SMR transporter QacE
CAV1947	NODE_53_length_6686_cov_68.7844	5686	6156	-	dfrA5	trimethoprim-resistant dihydrofolate reductase DfrA5	EXACT	157	157	100	100	157	WP_001317507.1	trimethoprim-resistant dihydrofolate reductase DfrA5	NF000330.1	trimethoprim-resistant dihydrofolate reductase DfrA
CAV1947	NODE_65_length_2681_cov_189.958	279	1100	-	blaOXA-9	oxacillin-hydrolyzing class D beta-lactamase OXA-9	ALLELE	274	274	100	100	274	WP_000722315.1	oxacillin-hydrolyzing class D beta-lactamase OXA-9	NF000270.1	class D beta-lactamase
CAV1947	NODE_65_length_2681_cov_189.958	1163	1948	-	aadA1	ANT(3'')-Ia family aminoglycoside nucleotidyltransferase AadA1	EXACT	262	262	100	100	262	WP_001206315.1	ANT(3'')-Ia family aminoglycoside nucleotidyltransferase AadA1	NF033126.1	ANT(3'')-Ia family aminoglycoside nucleotidyltransferase AadA1
CAV1947	NODE_65_length_2681_cov_189.958	2021	2572	-	aac(6')-Ib	AAC(6')-Ib family aminoglycoside 6'-N-acetyltransferase	EXACT	184	184	100	100	184	WP_065187201.1	AAC(6')-Ib family aminoglycoside 6'-N-acetyltransferase	NF033074.0	AAC(6')-Ib family aminoglycoside 6'-N-acetyltransferase
CAV1947	NODE_80_length_1089_cov_32.6868	94	564	+	dfrA14	trimethoprim-resistant dihydrofolate reductase DfrA14	EXACT	157	157	100	100	157	WP_004201280.1	trimethoprim-resistant dihydrofolate reductase DfrA14	NF000330.1	trimethoprim-resistant dihydrofolate reductase DfrA
CAV1947	NODE_92_length_741_cov_19.7229	84	614	+	ant(2'')-Ia	aminoglycoside nucleotidyltransferase ANT(2'')-Ia	EXACT	177	177	100	100	177	WP_000381802.1	aminoglycoside nucleotidyltransferase ANT(2'')-Ia	NF000064.3	aminoglycoside nucleotidyltransferase ANT(2'')-Ia
CAV1964	NODE_15_length_128001_cov_42.903169	72734	75883	-	oqxB	multidrug efflux RND transporter permease subunit OqxB	BLAST	1050	1050	100	99.05	1050	WP_012967412.1	multidrug efflux RND transporter permease subunit OqxB9	NF000037.1	multidrug efflux RND transporter permease subunit OqxB
CAV1964	NODE_15_length_128001_cov_42.903169	75910	77082	-	oqxA	multidrug efflux RND transporter periplasmic adaptor subunit OqxA	BLAST	391	391	100	97.44	391	WP_002914189.1	multidrug efflux RND transporter periplasmic adaptor subunit OqxA	NF000272.1	multidrug efflux RND transporter periplasmic adaptor subunit OqxA
CAV1964	NODE_25_length_86513_cov_42.607814	13953	14369	+	fosA	FosA family fosfomycin resistance glutathione transferase	BLAST	139	139	100	95.68	139	WP_004146118.1	FosA family fosfomycin resistance glutathione transferase	NF000221.4	FosA family fosfomycin resistance glutathione transferase
CAV1964	NODE_2_length_430600_cov_39.885758	112991	113848	-	blaOKP	OKP-A family class A broad-spectrum beta-lactamase	BLAST	286	286	100	98.6	286	WP_063860905.1	class A broad-spectrum beta-lactamase OKP-A-5	NF000265.2	OKP family class A broad-spectrum beta-lactamase
CAV1964	NODE_36_length_36676_cov_167.651821	31319	32176	-	blaTEM-1	class A broad-spectrum beta-lactamase TEM-1	ALLELE	286	286	100	100	286	WP_000027057.1	class A broad-spectrum beta-lactamase TEM-1	NF000531.2	TEM family class A beta-lactamase
CAV1964	NODE_36_length_36676_cov_167.651821	32879	33700	-	blaOXA-9	oxacillin-hydrolyzing class D beta-lactamase OXA-9	ALLELE	274	274	100	100	274	WP_000722315.1	oxacillin-hydrolyzing class D beta-lactamase OXA-9	NF000270.1	class D beta-lactamase
CAV1964	NODE_36_length_36676_cov_167.651821	33763	34548	-	aadA1	ANT(3'')-Ia family aminoglycoside nucleotidyltransferase AadA1	EXACT	262	262	100	100	262	WP_001206315.1	ANT(3'')-Ia family aminoglycoside nucleotidyltransferase AadA1	NF033126.1	ANT(3'')-Ia family aminoglycoside nucleotidyltransferase AadA1
CAV1964	NODE_36_length_36676_cov_167.651821	34621	35172	-	aac(6')-Ib	AAC(6')-Ib family aminoglycoside 6'-N-acetyltransferase	EXACT	184	184	100	100	184	WP_065187201.1	AAC(6')-Ib family aminoglycoside 6'-N-acetyltransferase	NF033074.0	AAC(6')-Ib family aminoglycoside 6'-N-acetyltransferase
CAV1964	NODE_49_length_14183_cov_846.562668	6104	6982	-	blaKPC-3	carbapenem-hydrolyzing class A beta-lactamase KPC-3	ALLELE	293	293	100	100	293	WP_004152396.1	carbapenem-hydrolyzing class A beta-lactamase KPC-3	NF012141.0	KPC family carbapenem-hydrolyzing class A beta-lactamase
CAV1964	NODE_55_length_7689_cov_258.766947	1031	1867	-	sul1	sulfonamide-resistant dihydropteroate synthase Sul1	EXACT	279	279	100	100	279	WP_000259031.1	sulfonamide-resistant dihydropteroate synthase Sul1	NF000294.1	sulfonamide-resistant dihydropteroate synthase Sul1
CAV1964	NODE_55_length_7689_cov_258.766947	1864	2070	-	qacE	quaternary ammonium compound efflux SMR transporter QacE	PARTIAL	69	115	60	98.55	69	WP_000679427.1	quaternary ammonium compound efflux SMR transporter QacE delta 1	NF000276.2	quaternary ammonium compound efflux SMR transporter QacE
CAV1964	NODE_55_length_7689_cov_258.766947	2070	2723	-	qnrA1	quinolone resistance pentapeptide repeat protein QnrA1	ALLELE	218	218	100	100	218	WP_012579084.1	quinolone resistance pentapeptide repeat protein QnrA1	NF000071.4	QnrA family quinolone resistance pentapeptide repeat protein
CAV1964	NODE_55_length_7689_cov_258.766947	5005	5841	-	sul1	sulfonamide-resistant dihydropteroate synthase Sul1	EXACT	279	279	100	100	279	WP_000259031.1	sulfonamide-resistant dihydropteroate synthase Sul1	NF000294.1	sulfonamide-resistant dihydropteroate synthase Sul1
CAV1964	NODE_55_length_7689_cov_258.766947	5838	6182	-	qacEdelta1	quaternary ammonium compound efflux SMR transporter QacE delta 1	ALLELE	115	115	100	100	115	WP_000679427.1	quaternary ammonium compound efflux SMR transporter QacE delta 1	NF000276.2	quaternary ammonium compound efflux SMR transporter QacE
CAV1964	NODE_55_length_7689_cov_258.766947	6689	7159	-	dfrA5	trimethoprim-resistant dihydrofolate reductase DfrA5	EXACT	157	157	100	100	157	WP_001317507.1	trimethoprim-resistant dihydrofolate reductase DfrA5	NF000330.1	trimethoprim-resistant dihydrofolate reductase DfrA
CAV1964	NODE_63_length_4553_cov_211.220286	152	1033	-	mph(E)	Mph(E) family macrolide 2'-phosphotransferase	EXACT	294	294	100	100	294	WP_000155092.1	Mph(E) family macrolide 2'-phosphotransferase	NF012158.1	Mph(E) family macrolide 2'-phosphotransferase
CAV1964	NODE_63_length_4553_cov_211.220286	1092	2564	-	msr(E)	ABC-F type ribosomal protection protein Msr(E)	EXACT	491	491	100	100	491	WP_000052512.1	ABC-F type ribosomal protection protein Msr(E)	NF000168.1	Msr family ABC-F type ribosomal protection protein
CAV1964	NODE_82_length_1089_cov_118.743083	526	996	-	dfrA14	trimethoprim-resistant dihydrofolate reductase DfrA14	EXACT	157	157	100	100	157	WP_004201280.1	trimethoprim-resistant dihydrofolate reductase DfrA14	NF000330.1	trimethoprim-resistant dihydrofolate reductase DfrA
CAV1964	NODE_94_length_741_cov_94.542169	128	658	-	ant(2'')-Ia	aminoglycoside nucleotidyltransferase ANT(2'')-Ia	EXACT	177	177	100	100	177	WP_000381802.1	aminoglycoside nucleotidyltransferase ANT(2'')-Ia	NF000064.3	aminoglycoside nucleotidyltransferase ANT(2'')-Ia
CAV2018	NODE_104_length_741_cov_36.8539	84	614	+	ant(2'')-Ia	aminoglycoside nucleotidyltransferase ANT(2'')-Ia	EXACT	177	177	100	100	177	WP_000381802.1	aminoglycoside nucleotidyltransferase ANT(2'')-Ia	NF000064.3	aminoglycoside nucleotidyltransferase ANT(2'')-Ia
CAV2018	NODE_14_length_162648_cov_17.61	14117	14533	+	fosA	FosA family fosfomycin resistance glutathione transferase	BLAST	139	139	100	95.68	139	WP_004146118.1	FosA family fosfomycin resistance glutathione transferase	NF000221.4	FosA family fosfomycin resistance glutathione transferase
CAV2018	NODE_19_length_128679_cov_18.2096	51018	52190	+	oqxA	multidrug efflux RND transporter periplasmic adaptor subunit OqxA	BLAST	391	391	100	97.44	391	WP_002914189.1	multidrug efflux RND transporter periplasmic adaptor subunit OqxA	NF000272.1	multidrug efflux RND transporter periplasmic adaptor subunit OqxA
CAV2018	NODE_19_length_128679_cov_18.2096	52217	55366	+	oqxB	multidrug efflux RND transporter permease subunit OqxB	BLAST	1050	1050	100	99.05	1050	WP_012967412.1	multidrug efflux RND transporter permease subunit OqxB9	NF000037.1	multidrug efflux RND transporter permease subunit OqxB
CAV2018	NODE_1_length_616610_cov_16.3806	503717	504574	-	blaOKP	OKP-A family class A broad-spectrum beta-lactamase	BLAST	286	286	100	98.6	286	WP_063860905.1	class A broad-spectrum beta-lactamase OKP-A-5	NF000265.2	OKP family class A broad-spectrum beta-lactamase
CAV2018	NODE_29_length_37507_cov_166.55	31582	32439	-	blaTEM-1	class A broad-spectrum beta-lactamase TEM-1	ALLELE	286	286	100	100	286	WP_000027057.1	class A broad-spectrum beta-lactamase TEM-1	NF000531.2	TEM family class A beta-lactamase
CAV2018	NODE_29_length_37507_cov_166.55	33142	33963	-	blaOXA-9	oxacillin-hydrolyzing class D beta-lactamase OXA-9	ALLELE	274	274	100	100	274	WP_000722315.1	oxacillin-hydrolyzing class D beta-lactamase OXA-9	NF000270.1	class D beta-lactamase
CAV2018	NODE_29_length_37507_cov_166.55	34026	34811	-	aadA1	ANT(3'')-Ia family aminoglycoside nucleotidyltransferase AadA1	EXACT	262	262	100	100	262	WP_001206315.1	ANT(3'')-Ia family aminoglycoside nucleotidyltransferase AadA1	NF033126.1	ANT(3'')-Ia family aminoglycoside nucleotidyltransferase AadA1
CAV2018	NODE_29_length_37507_cov_166.55	34884	35435	-	aac(6')-Ib	AAC(6')-Ib family aminoglycoside 6'-N-acetyltransferase	EXACT	184	184	100	100	184	WP_065187201.1	AAC(6')-Ib family aminoglycoside 6'-N-acetyltransferase	NF033074.0	AAC(6')-Ib family aminoglycoside 6'-N-acetyltransferase
CAV2018	NODE_51_length_8541_cov_142.943	1927	2805	-	blaKPC-2	carbapenem-hydrolyzing class A beta-lactamase KPC-2	ALLELE	293	293	100	100	293	WP_004199234.1	carbapenem-hydrolyzing class A beta-lactamase KPC-2	NF012141.0	KPC family carbapenem-hydrolyzing class A beta-lactamase
CAV2018	NODE_53_length_6253_cov_98.3719	1031	1867	-	sul1	sulfonamide-resistant dihydropteroate synthase Sul1	EXACT	279	279	100	100	279	WP_000259031.1	sulfonamide-resistant dihydropteroate synthase Sul1	NF000294.1	sulfonamide-resistant dihydropteroate synthase Sul1
CAV2018	NODE_53_length_6253_cov_98.3719	1864	2070	-	qacE	quaternary ammonium compound efflux SMR transporter QacE	PARTIAL	69	115	60	98.55	69	WP_000679427.1	quaternary ammonium compound efflux SMR transporter QacE delta 1	NF000276.2	quaternary ammonium compound efflux SMR transporter QacE
CAV2018	NODE_53_length_6253_cov_98.3719	2070	2723	-	qnrA1	quinolone resistance pentapeptide repeat protein QnrA1	ALLELE	218	218	100	100	218	WP_012579084.1	quinolone resistance pentapeptide repeat protein QnrA1	NF000071.4	QnrA family quinolone resistance pentapeptide repeat protein
CAV2018	NODE_53_length_6253_cov_98.3719	5005	5841	-	sul1	sulfonamide-resistant dihydropteroate synthase Sul1	EXACT	279	279	100	100	279	WP_000259031.1	sulfonamide-resistant dihydropteroate synthase Sul1	NF000294.1	sulfonamide-resistant dihydropteroate synthase Sul1
CAV2018	NODE_53_length_6253_cov_98.3719	5838	6182	-	qacEdelta1	quaternary ammonium compound efflux SMR transporter QacE delta 1	ALLELE	115	115	100	100	115	WP_000679427.1	quaternary ammonium compound efflux SMR transporter QacE delta 1	NF000276.2	quaternary ammonium compound efflux SMR transporter QacE
CAV2018	NODE_66_length_3293_cov_194.505	730	2202	+	msr(E)	ABC-F type ribosomal protection protein Msr(E)	EXACT	491	491	100	100	491	WP_000052512.1	ABC-F type ribosomal protection protein Msr(E)	NF000168.1	Msr family ABC-F type ribosomal protection protein
CAV2018	NODE_66_length_3293_cov_194.505	2261	3142	+	mph(E)	Mph(E) family macrolide 2'-phosphotransferase	EXACT	294	294	100	100	294	WP_000155092.1	Mph(E) family macrolide 2'-phosphotransferase	NF012158.1	Mph(E) family macrolide 2'-phosphotransferase
CAV2018	NODE_73_length_2112_cov_166.32	513	983	-	dfrA5	trimethoprim-resistant dihydrofolate reductase DfrA5	EXACT	157	157	100	100	157	WP_001317507.1	trimethoprim-resistant dihydrofolate reductase DfrA5	NF000330.1	trimethoprim-resistant dihydrofolate reductase DfrA
CAV2018	NODE_93_length_1089_cov_35.8893	94	564	+	dfrA14	trimethoprim-resistant dihydrofolate reductase DfrA14	EXACT	157	157	100	100	157	WP_004201280.1	trimethoprim-resistant dihydrofolate reductase DfrA14	NF000330.1	trimethoprim-resistant dihydrofolate reductase DfrA
CAV2019	NODE_13_length_128308_cov_39.550717	50920	52092	+	oqxA	multidrug efflux RND transporter periplasmic adaptor subunit OqxA	BLAST	391	391	100	97.44	391	WP_002914189.1	multidrug efflux RND transporter periplasmic adaptor subunit OqxA	NF000272.1	multidrug efflux RND transporter periplasmic adaptor subunit OqxA
CAV2019	NODE_13_length_128308_cov_39.550717	52119	55268	+	oqxB	multidrug efflux RND transporter permease subunit OqxB	BLAST	1050	1050	100	99.05	1050	WP_012967412.1	multidrug efflux RND transporter permease subunit OqxB9	NF000037.1	multidrug efflux RND transporter permease subunit OqxB
CAV2019	NODE_23_length_86513_cov_41.512182	13953	14369	+	fosA	FosA family fosfomycin resistance glutathione transferase	BLAST	139	139	100	95.68	139	WP_004146118.1	FosA family fosfomycin resistance glutathione transferase	NF000221.4	FosA family fosfomycin resistance glutathione transferase
CAV2019	NODE_3_length_472828_cov_35.577765	155219	156076	-	blaOKP	OKP-A family class A broad-spectrum beta-lactamase	BLAST	286	286	100	98.6	286	WP_063860905.1	class A broad-spectrum beta-lactamase OKP-A-5	NF000265.2	OKP family class A broad-spectrum beta-lactamase
CAV2019	NODE_40_length_31886_cov_120.371404	59	916	+	blaTEM-1	class A broad-spectrum beta-lactamase TEM-1	ALLELE	286	286	100	100	286	WP_000027057.1	class A broad-spectrum beta-lactamase TEM-1	NF000531.2	TEM family class A beta-lactamase
CAV2019	NODE_53_length_10007_cov_694.428902	7202	8080	+	blaKPC-2	carbapenem-hydrolyzing class A beta-lactamase KPC-2	ALLELE	293	293	100	100	293	WP_004199234.1	carbapenem-hydrolyzing class A beta-lactamase KPC-2	NF012141.0	KPC family carbapenem-hydrolyzing class A beta-lactamase
CAV2019	NODE_58_length_6253_cov_196.858646	72	416	+	qacEdelta1	quaternary ammonium compound efflux SMR transporter QacE delta 1	ALLELE	115	115	100	100	115	WP_000679427.1	quaternary ammonium compound efflux SMR transporter QacE delta 1	NF000276.2	quaternary ammonium compound efflux SMR transporter QacE
CAV2019	NODE_58_length_6253_cov_196.858646	413	1249	+	sul1	sulfonamide-resistant dihydropteroate synthase Sul1	EXACT	279	279	100	100	279	WP_000259031.1	sulfonamide-resistant dihydropteroate synthase Sul1	NF000294.1	sulfonamide-resistant dihydropteroate synthase Sul1
CAV2019	NODE_58_length_6253_cov_196.858646	3531	4184	+	qnrA1	quinolone resistance pentapeptide repeat protein QnrA1	ALLELE	218	218	100	100	218	WP_012579084.1	quinolone resistance pentapeptide repeat protein QnrA1	NF000071.4	QnrA family quinolone resistance pentapeptide repeat protein
CAV2019	NODE_58_length_6253_cov_196.858646	4184	4390	+	qacE	quaternary ammonium compound efflux SMR transporter QacE	PARTIAL	69	115	60	98.55	69	WP_000679427.1	quaternary ammonium compound efflux SMR transporter QacE delta 1	NF000276.2	quaternary ammonium compound efflux SMR transporter QacE
CAV2019	NODE_58_length_6253_cov_196.858646	4387	5223	+	sul1	sulfonamide-resistant dihydropteroate synthase Sul1	EXACT	279	279	100	100	279	WP_000259031.1	sulfonamide-resistant dihydropteroate synthase Sul1	NF000294.1	sulfonamide-resistant dihydropteroate synthase Sul1
CAV2019	NODE_69_length_3291_cov_167.647480	152	1033	-	mph(E)	Mph(E) family macrolide 2'-phosphotransferase	EXACT	294	294	100	100	294	WP_000155092.1	Mph(E) family macrolide 2'-phosphotransferase	NF012158.1	Mph(E) family macrolide 2'-phosphotransferase
CAV2019	NODE_69_length_3291_cov_167.647480	1092	2564	-	msr(E)	ABC-F type ribosomal protection protein Msr(E)	EXACT	491	491	100	100	491	WP_000052512.1	ABC-F type ribosomal protection protein Msr(E)	NF000168.1	Msr family ABC-F type ribosomal protection protein
CAV2019	NODE_71_length_3012_cov_271.554003	553	1104	+	aac(6')-Ib	AAC(6')-Ib family aminoglycoside 6'-N-acetyltransferase	EXACT	184	184	100	100	184	WP_065187201.1	AAC(6')-Ib family aminoglycoside 6'-N-acetyltransferase	NF033074.0	AAC(6')-Ib family aminoglycoside 6'-N-acetyltransferase
CAV2019	NODE_71_length_3012_cov_271.554003	1177	1962	+	aadA1	ANT(3'')-Ia family aminoglycoside nucleotidyltransferase AadA1	EXACT	262	262	100	100	262	WP_001206315.1	ANT(3'')-Ia family aminoglycoside nucleotidyltransferase AadA1	NF033126.1	ANT(3'')-Ia family aminoglycoside nucleotidyltransferase AadA1
CAV2019	NODE_71_length_3012_cov_271.554003	2025	2846	+	blaOXA-9	oxacillin-hydrolyzing class D beta-lactamase OXA-9	ALLELE	274	274	100	100	274	WP_000722315.1	oxacillin-hydrolyzing class D beta-lactamase OXA-9	NF000270.1	class D beta-lactamase
CAV2019	NODE_76_length_1708_cov_140.637032	765	1235	+	dfrA5	trimethoprim-resistant dihydrofolate reductase DfrA5	EXACT	157	157	100	100	157	WP_001317507.1	trimethoprim-resistant dihydrofolate reductase DfrA5	NF000330.1	trimethoprim-resistant dihydrofolate reductase DfrA
CAV2019	NODE_93_length_741_cov_61.343373	84	614	+	ant(2'')-Ia	aminoglycoside nucleotidyltransferase ANT(2'')-Ia	EXACT	177	177	100	100	177	WP_000381802.1	aminoglycoside nucleotidyltransferase ANT(2'')-Ia	NF000064.3	aminoglycoside nucleotidyltransferase ANT(2'')-Ia
CAV2397	NODE_14_length_127863_cov_55.322140	72601	75750	-	oqxB	multidrug efflux RND transporter permease subunit OqxB	BLAST	1050	1050	100	99.05	1050	WP_012967412.1	multidrug efflux RND transporter permease subunit OqxB9	NF000037.1	multidrug efflux RND transporter permease subunit OqxB
CAV2397	NODE_14_length_127863_cov_55.322140	75777	76949	-	oqxA	multidrug efflux RND transporter periplasmic adaptor subunit OqxA	BLAST	391	391	100	97.44	391	WP_002914189.1	multidrug efflux RND transporter periplasmic adaptor subunit OqxA	NF000272.1	multidrug efflux RND transporter periplasmic adaptor subunit OqxA
CAV2397	NODE_23_length_86620_cov_53.167235	72252	72668	-	fosA	FosA family fosfomycin resistance glutathione transferase	BLAST	139	139	100	95.68	139	WP_004146118.1	FosA family fosfomycin resistance glutathione transferase	NF000221.4	FosA family fosfomycin resistance glutathione transferase
CAV2397	NODE_3_length_472971_cov_51.515898	155362	156219	-	blaOKP	OKP-A family class A broad-spectrum beta-lactamase	BLAST	286	286	100	98.6	286	WP_063860905.1	class A broad-spectrum beta-lactamase OKP-A-5	NF000265.2	OKP family class A broad-spectrum beta-lactamase
CAV2397	NODE_44_length_13595_cov_211.139666	8527	9405	+	blaKPC-3	carbapenem-hydrolyzing class A beta-lactamase KPC-3	ALLELE	293	293	100	100	293	WP_004152396.1	carbapenem-hydrolyzing class A beta-lactamase KPC-3	NF012141.0	KPC family carbapenem-hydrolyzing class A beta-lactamase
CAV2397	NODE_54_length_5054_cov_590.618445	1031	1867	-	sul1	sulfonamide-resistant dihydropteroate synthase Sul1	EXACT	279	279	100	100	279	WP_000259031.1	sulfonamide-resistant dihydropteroate synthase Sul1	NF000294.1	sulfonamide-resistant dihydropteroate synthase Sul1
CAV2397	NODE_54_length_5054_cov_590.618445	1864	2070	-	qacE	quaternary ammonium compound efflux SMR transporter QacE	PARTIAL	69	115	60	98.55	69	WP_000679427.1	quaternary ammonium compound efflux SMR transporter QacE delta 1	NF000276.2	quaternary ammonium compound efflux SMR transporter QacE
CAV2397	NODE_54_length_5054_cov_590.618445	2070	2723	-	qnrA1	quinolone resistance pentapeptide repeat protein QnrA1	ALLELE	218	218	100	100	218	WP_012579084.1	quinolone resistance pentapeptide repeat protein QnrA1	NF000071.4	QnrA family quinolone resistance pentapeptide repeat protein
CAV2397	NODE_73_length_1226_cov_247.660574	1	219	-	qacE	quaternary ammonium compound efflux SMR transporter QacE	PARTIAL	73	115	63.48	100	73	WP_000679427.1	quaternary ammonium compound efflux SMR transporter QacE delta 1	NF000276.2	quaternary ammonium compound efflux SMR transporter QacE
CAV2397	NODE_73_length_1226_cov_247.660574	379	909	-	ant(2'')-Ia	aminoglycoside nucleotidyltransferase ANT(2'')-Ia	EXACT	177	177	100	100	177	WP_000381802.1	aminoglycoside nucleotidyltransferase ANT(2'')-Ia	NF000064.3	aminoglycoside nucleotidyltransferase ANT(2'')-Ia
CAV2397	NODE_75_length_1089_cov_232.669960	94	564	+	dfrA14	trimethoprim-resistant dihydrofolate reductase DfrA14	EXACT	157	157	100	100	157	WP_004201280.1	trimethoprim-resistant dihydrofolate reductase DfrA14	NF000330.1	trimethoprim-resistant dihydrofolate reductase DfrA
CAV2697	NODE_13_length_128003_cov_38.549013	50920	52092	+	oqxA	multidrug efflux RND transporter periplasmic adaptor subunit OqxA	BLAST	391	391	100	97.44	391	WP_002914189.1	multidrug efflux RND transporter periplasmic adaptor subunit OqxA	NF000272.1	multidrug efflux RND transporter periplasmic adaptor subunit OqxA
CAV2697	NODE_13_length_128003_cov_38.549013	52119	55268	+	oqxB	multidrug efflux RND transporter permease subunit OqxB	BLAST	1050	1050	100	99.05	1050	WP_012967412.1	multidrug efflux RND transporter permease subunit OqxB9	NF000037.1	multidrug efflux RND transporter permease subunit OqxB
CAV2697	NODE_23_length_86513_cov_38.893736	13953	14369	+	fosA	FosA family fosfomycin resistance glutathione transferase	BLAST	139	139	100	95.68	139	WP_004146118.1	FosA family fosfomycin resistance glutathione transferase	NF000221.4	FosA family fosfomycin resistance glutathione transferase
CAV2697	NODE_3_length_472815_cov_30.149939	316594	317451	+	blaOKP	OKP-A family class A broad-spectrum beta-lactamase	BLAST	286	286	100	98.6	286	WP_063860905.1	class A broad-spectrum beta-lactamase OKP-A-5	NF000265.2	OKP family class A broad-spectrum beta-lactamase
CAV2697	NODE_47_length_14183_cov_453.512761	2375	3253	-	blaKPC-3	carbapenem-hydrolyzing class A beta-lactamase KPC-3	ALLELE	293	293	100	100	293	WP_004152396.1	carbapenem-hydrolyzing class A beta-lactamase KPC-3	NF012141.0	KPC family carbapenem-hydrolyzing class A beta-lactamase
CAV2697	NODE_52_length_10012_cov_75.702164	81	734	-	qnrA1	quinolone resistance pentapeptide repeat protein QnrA1	ALLELE	218	218	100	100	218	WP_012579084.1	quinolone resistance pentapeptide repeat protein QnrA1	NF000071.4	QnrA family quinolone resistance pentapeptide repeat protein
CAV2697	NODE_52_length_10012_cov_75.702164	3016	3852	-	sul1	sulfonamide-resistant dihydropteroate synthase Sul1	EXACT	279	279	100	100	279	WP_000259031.1	sulfonamide-resistant dihydropteroate synthase Sul1	NF000294.1	sulfonamide-resistant dihydropteroate synthase Sul1
CAV2697	NODE_52_length_10012_cov_75.702164	3849	4193	-	qacEdelta1	quaternary ammonium compound efflux SMR transporter QacE delta 1	ALLELE	115	115	100	100	115	WP_000679427.1	quaternary ammonium compound efflux SMR transporter QacE delta 1	NF000276.2	quaternary ammonium compound efflux SMR transporter QacE
CAV2697	NODE_52_length_10012_cov_75.702164	4353	4883	-	ant(2'')-Ia	aminoglycoside nucleotidyltransferase ANT(2'')-Ia	EXACT	177	177	100	100	177	WP_000381802.1	aminoglycoside nucleotidyltransferase ANT(2'')-Ia	NF000064.3	aminoglycoside nucleotidyltransferase ANT(2'')-Ia
CAV2957	NODE_14_length_128581_cov_43.737284	50920	52092	+	oqxA	multidrug efflux RND transporter periplasmic adaptor subunit OqxA	BLAST	391	391	100	97.44	391	WP_002914189.1	multidrug efflux RND transporter periplasmic adaptor subunit OqxA	NF000272.1	multidrug efflux RND transporter periplasmic adaptor subunit OqxA
CAV2957	NODE_14_length_128581_cov_43.737284	52119	55268	+	oqxB	multidrug efflux RND transporter permease subunit OqxB	BLAST	1050	1050	100	99.05	1050	WP_012967412.1	multidrug efflux RND transporter permease subunit OqxB9	NF000037.1	multidrug efflux RND transporter permease subunit OqxB
CAV2957	NODE_17_length_109759_cov_73.139567	81	734	-	qnrA1	quinolone resistance pentapeptide repeat protein QnrA1	ALLELE	218	218	100	100	218	WP_012579084.1	quinolone resistance pentapeptide repeat protein QnrA1	NF000071.4	QnrA family quinolone resistance pentapeptide repeat protein
CAV2957	NODE_17_length_109759_cov_73.139567	3016	3852	-	sul1	sulfonamide-resistant dihydropteroate synthase Sul1	EXACT	279	279	100	100	279	WP_000259031.1	sulfonamide-resistant dihydropteroate synthase Sul1	NF000294.1	sulfonamide-resistant dihydropteroate synthase Sul1
CAV2957	NODE_17_length_109759_cov_73.139567	3849	4193	-	qacEdelta1	quaternary ammonium compound efflux SMR transporter QacE delta 1	ALLELE	115	115	100	100	115	WP_000679427.1	quaternary ammonium compound efflux SMR transporter QacE delta 1	NF000276.2	quaternary ammonium compound efflux SMR transporter QacE
CAV2957	NODE_17_length_109759_cov_73.139567	4353	4883	-	ant(2'')-Ia	aminoglycoside nucleotidyltransferase ANT(2'')-Ia	EXACT	177	177	100	100	177	WP_000381802.1	aminoglycoside nucleotidyltransferase ANT(2'')-Ia	NF000064.3	aminoglycoside nucleotidyltransferase ANT(2'')-Ia
CAV2957	NODE_23_length_86503_cov_43.197163	72135	72551	-	fosA	FosA family fosfomycin resistance glutathione transferase	BLAST	139	139	100	95.68	139	WP_004146118.1	FosA family fosfomycin resistance glutathione transferase	NF000221.4	FosA family fosfomycin resistance glutathione transferase
CAV2957	NODE_3_length_472703_cov_39.011866	155331	156188	-	blaOKP	OKP-A family class A broad-spectrum beta-lactamase	BLAST	286	286	100	98.6	286	WP_063860905.1	class A broad-spectrum beta-lactamase OKP-A-5	NF000265.2	OKP family class A broad-spectrum beta-lactamase
CAV2957	NODE_48_length_14183_cov_645.905572	8413	9291	+	blaKPC-3	carbapenem-hydrolyzing class A beta-lactamase KPC-3	ALLELE	293	293	100	100	293	WP_004152396.1	carbapenem-hydrolyzing class A beta-lactamase KPC-3	NF012141.0	KPC family carbapenem-hydrolyzing class A beta-lactamase
CAV2983	NODE_16_length_128001_cov_36.265884	72734	75883	-	oqxB	multidrug efflux RND transporter permease subunit OqxB	BLAST	1050	1050	100	99.05	1050	WP_012967412.1	multidrug efflux RND transporter permease subunit OqxB9	NF000037.1	multidrug efflux RND transporter permease subunit OqxB
CAV2983	NODE_16_length_128001_cov_36.265884	75910	77082	-	oqxA	multidrug efflux RND transporter periplasmic adaptor subunit OqxA	BLAST	391	391	100	97.44	391	WP_002914189.1	multidrug efflux RND transporter periplasmic adaptor subunit OqxA	NF000272.1	multidrug efflux RND transporter periplasmic adaptor subunit OqxA
CAV2983	NODE_1_length_472619_cov_32.446881	316515	317372	+	blaOKP	OKP-A family class A broad-spectrum beta-lactamase	BLAST	286	286	100	98.6	286	WP_063860905.1	class A broad-spectrum beta-lactamase OKP-A-5	NF000265.2	OKP family class A broad-spectrum beta-lactamase
CAV2983	NODE_24_length_86503_cov_37.629706	72135	72551	-	fosA	FosA family fosfomycin resistance glutathione transferase	BLAST	139	139	100	95.68	139	WP_004146118.1	FosA family fosfomycin resistance glutathione transferase	NF000221.4	FosA family fosfomycin resistance glutathione transferase
CAV2983	NODE_36_length_36328_cov_136.478718	1505	2056	+	aac(6')-Ib	AAC(6')-Ib family aminoglycoside 6'-N-acetyltransferase	EXACT	184	184	100	100	184	WP_065187201.1	AAC(6')-Ib family aminoglycoside 6'-N-acetyltransferase	NF033074.0	AAC(6')-Ib family aminoglycoside 6'-N-acetyltransferase
CAV2983	NODE_36_length_36328_cov_136.478718	2129	2914	+	aadA1	ANT(3'')-Ia family aminoglycoside nucleotidyltransferase AadA1	EXACT	262	262	100	100	262	WP_001206315.1	ANT(3'')-Ia family aminoglycoside nucleotidyltransferase AadA1	NF033126.1	ANT(3'')-Ia family aminoglycoside nucleotidyltransferase AadA1
CAV2983	NODE_36_length_36328_cov_136.478718	2977	3798	+	blaOXA-9	oxacillin-hydrolyzing class D beta-lactamase OXA-9	ALLELE	274	274	100	100	274	WP_000722315.1	oxacillin-hydrolyzing class D beta-lactamase OXA-9	NF000270.1	class D beta-lactamase
CAV2983	NODE_36_length_36328_cov_136.478718	4501	5358	+	blaTEM-1	class A broad-spectrum beta-lactamase TEM-1	ALLELE	286	286	100	100	286	WP_000027057.1	class A broad-spectrum beta-lactamase TEM-1	NF000531.2	TEM family class A beta-lactamase
CAV2983	NODE_58_length_10159_cov_132.413708	2004	2882	-	blaKPC-3	carbapenem-hydrolyzing class A beta-lactamase KPC-3	ALLELE	293	293	100	100	293	WP_004152396.1	carbapenem-hydrolyzing class A beta-lactamase KPC-3	NF012141.0	KPC family carbapenem-hydrolyzing class A beta-lactamase
CAV2983	NODE_63_length_6253_cov_159.097150	72	416	+	qacEdelta1	quaternary ammonium compound efflux SMR transporter QacE delta 1	ALLELE	115	115	100	100	115	WP_000679427.1	quaternary ammonium compound efflux SMR transporter QacE delta 1	NF000276.2	quaternary ammonium compound efflux SMR transporter QacE
CAV2983	NODE_63_length_6253_cov_159.097150	413	1249	+	sul1	sulfonamide-resistant dihydropteroate synthase Sul1	EXACT	279	279	100	100	279	WP_000259031.1	sulfonamide-resistant dihydropteroate synthase Sul1	NF000294.1	sulfonamide-resistant dihydropteroate synthase Sul1
CAV2983	NODE_63_length_6253_cov_159.097150	3531	4184	+	qnrA1	quinolone resistance pentapeptide repeat protein QnrA1	ALLELE	218	218	100	100	218	WP_012579084.1	quinolone resistance pentapeptide repeat protein QnrA1	NF000071.4	QnrA family quinolone resistance pentapeptide repeat protein
CAV2983	NODE_63_length_6253_cov_159.097150	4184	4390	+	qacE	quaternary ammonium compound efflux SMR transporter QacE	PARTIAL	69	115	60	98.55	69	WP_000679427.1	quaternary ammonium compound efflux SMR transporter QacE delta 1	NF000276.2	quaternary ammonium compound efflux SMR transporter QacE
CAV2983	NODE_63_length_6253_cov_159.097150	4387	5223	+	sul1	sulfonamide-resistant dihydropteroate synthase Sul1	EXACT	279	279	100	100	279	WP_000259031.1	sulfonamide-resistant dihydropteroate synthase Sul1	NF000294.1	sulfonamide-resistant dihydropteroate synthase Sul1
CAV2983	NODE_73_length_3293_cov_199.447761	152	1033	-	mph(E)	Mph(E) family macrolide 2'-phosphotransferase	EXACT	294	294	100	100	294	WP_000155092.1	Mph(E) family macrolide 2'-phosphotransferase	NF012158.1	Mph(E) family macrolide 2'-phosphotransferase
CAV2983	NODE_73_length_3293_cov_199.447761	1092	2564	-	msr(E)	ABC-F type ribosomal protection protein Msr(E)	EXACT	491	491	100	100	491	WP_000052512.1	ABC-F type ribosomal protection protein Msr(E)	NF000168.1	Msr family ABC-F type ribosomal protection protein
CAV2983	NODE_83_length_1474_cov_140.539012	531	1001	+	dfrA5	trimethoprim-resistant dihydrofolate reductase DfrA5	EXACT	157	157	100	100	157	WP_001317507.1	trimethoprim-resistant dihydrofolate reductase DfrA5	NF000330.1	trimethoprim-resistant dihydrofolate reductase DfrA
CAV2983	NODE_97_length_741_cov_77.253012	128	658	-	ant(2'')-Ia	aminoglycoside nucleotidyltransferase ANT(2'')-Ia	EXACT	177	177	100	100	177	WP_000381802.1	aminoglycoside nucleotidyltransferase ANT(2'')-Ia	NF000064.3	aminoglycoside nucleotidyltransferase ANT(2'')-Ia
CAV2984	NODE_15_length_127868_cov_42.918500	72601	75750	-	oqxB	multidrug efflux RND transporter permease subunit OqxB	BLAST	1050	1050	100	99.05	1050	WP_012967412.1	multidrug efflux RND transporter permease subunit OqxB9	NF000037.1	multidrug efflux RND transporter permease subunit OqxB
CAV2984	NODE_15_length_127868_cov_42.918500	75777	76949	-	oqxA	multidrug efflux RND transporter periplasmic adaptor subunit OqxA	BLAST	391	391	100	97.44	391	WP_002914189.1	multidrug efflux RND transporter periplasmic adaptor subunit OqxA	NF000272.1	multidrug efflux RND transporter periplasmic adaptor subunit OqxA
CAV2984	NODE_1_length_472619_cov_35.820862	316515	317372	+	blaOKP	OKP-A family class A broad-spectrum beta-lactamase	BLAST	286	286	100	98.6	286	WP_063860905.1	class A broad-spectrum beta-lactamase OKP-A-5	NF000265.2	OKP family class A broad-spectrum beta-lactamase
CAV2984	NODE_25_length_86630_cov_46.118991	13953	14369	+	fosA	FosA family fosfomycin resistance glutathione transferase	BLAST	139	139	100	95.68	139	WP_004146118.1	FosA family fosfomycin resistance glutathione transferase	NF000221.4	FosA family fosfomycin resistance glutathione transferase
CAV2984	NODE_34_length_36328_cov_162.525392	30971	31828	-	blaTEM-1	class A broad-spectrum beta-lactamase TEM-1	ALLELE	286	286	100	100	286	WP_000027057.1	class A broad-spectrum beta-lactamase TEM-1	NF000531.2	TEM family class A beta-lactamase
CAV2984	NODE_34_length_36328_cov_162.525392	32531	33352	-	blaOXA-9	oxacillin-hydrolyzing class D beta-lactamase OXA-9	ALLELE	274	274	100	100	274	WP_000722315.1	oxacillin-hydrolyzing class D beta-lactamase OXA-9	NF000270.1	class D beta-lactamase
CAV2984	NODE_34_length_36328_cov_162.525392	33415	34200	-	aadA1	ANT(3'')-Ia family aminoglycoside nucleotidyltransferase AadA1	EXACT	262	262	100	100	262	WP_001206315.1	ANT(3'')-Ia family aminoglycoside nucleotidyltransferase AadA1	NF033126.1	ANT(3'')-Ia family aminoglycoside nucleotidyltransferase AadA1
CAV2984	NODE_34_length_36328_cov_162.525392	34273	34824	-	aac(6')-Ib	AAC(6')-Ib family aminoglycoside 6'-N-acetyltransferase	EXACT	184	184	100	100	184	WP_065187201.1	AAC(6')-Ib family aminoglycoside 6'-N-acetyltransferase	NF033074.0	AAC(6')-Ib family aminoglycoside 6'-N-acetyltransferase
CAV2984	NODE_54_length_10159_cov_144.890498	7278	8156	+	blaKPC-3	carbapenem-hydrolyzing class A beta-lactamase KPC-3	ALLELE	293	293	100	100	293	WP_004152396.1	carbapenem-hydrolyzing class A beta-lactamase KPC-3	NF012141.0	KPC family carbapenem-hydrolyzing class A beta-lactamase
CAV2984	NODE_59_length_6253_cov_174.896049	1031	1867	-	sul1	sulfonamide-resistant dihydropteroate synthase Sul1	EXACT	279	279	100	100	279	WP_000259031.1	sulfonamide-resistant dihydropteroate synthase Sul1	NF000294.1	sulfonamide-resistant dihydropteroate synthase Sul1
CAV2984	NODE_59_length_6253_cov_174.896049	1864	2070	-	qacE	quaternary ammonium compound efflux SMR transporter QacE	PARTIAL	69	115	60	98.55	69	WP_000679427.1	quaternary ammonium compound efflux SMR transporter QacE delta 1	NF000276.2	quaternary ammonium compound efflux SMR transporter QacE
CAV2984	NODE_59_length_6253_cov_174.896049	2070	2723	-	qnrA1	quinolone resistance pentapeptide repeat protein QnrA1	ALLELE	218	218	100	100	218	WP_012579084.1	quinolone resistance pentapeptide repeat protein QnrA1	NF000071.4	QnrA family quinolone resistance pentapeptide repeat protein
CAV2984	NODE_59_length_6253_cov_174.896049	5005	5841	-	sul1	sulfonamide-resistant dihydropteroate synthase Sul1	EXACT	279	279	100	100	279	WP_000259031.1	sulfonamide-resistant dihydropteroate synthase Sul1	NF000294.1	sulfonamide-resistant dihydropteroate synthase Sul1
CAV2984	NODE_59_length_6253_cov_174.896049	5838	6182	-	qacEdelta1	quaternary ammonium compound efflux SMR transporter QacE delta 1	ALLELE	115	115	100	100	115	WP_000679427.1	quaternary ammonium compound efflux SMR transporter QacE delta 1	NF000276.2	quaternary ammonium compound efflux SMR transporter QacE
CAV2984	NODE_69_length_3293_cov_236.960199	152	1033	-	mph(E)	Mph(E) family macrolide 2'-phosphotransferase	EXACT	294	294	100	100	294	WP_000155092.1	Mph(E) family macrolide 2'-phosphotransferase	NF012158.1	Mph(E) family macrolide 2'-phosphotransferase
CAV2984	NODE_69_length_3293_cov_236.960199	1092	2564	-	msr(E)	ABC-F type ribosomal protection protein Msr(E)	EXACT	491	491	100	100	491	WP_000052512.1	ABC-F type ribosomal protection protein Msr(E)	NF000168.1	Msr family ABC-F type ribosomal protection protein
CAV2984	NODE_75_length_1708_cov_164.542612	474	944	-	dfrA5	trimethoprim-resistant dihydrofolate reductase DfrA5	EXACT	157	157	100	100	157	WP_001317507.1	trimethoprim-resistant dihydrofolate reductase DfrA5	NF000330.1	trimethoprim-resistant dihydrofolate reductase DfrA
CAV2984	NODE_92_length_741_cov_81.554217	128	658	-	ant(2'')-Ia	aminoglycoside nucleotidyltransferase ANT(2'')-Ia	EXACT	177	177	100	100	177	WP_000381802.1	aminoglycoside nucleotidyltransferase ANT(2'')-Ia	NF000064.3	aminoglycoside nucleotidyltransferase ANT(2'')-Ia
CAV3444	NODE_16_length_128001_cov_35.085434	72734	75883	-	oqxB	multidrug efflux RND transporter permease subunit OqxB	BLAST	1050	1050	100	99.05	1050	WP_012967412.1	multidrug efflux RND transporter permease subunit OqxB9	NF000037.1	multidrug efflux RND transporter permease subunit OqxB
CAV3444	NODE_16_length_128001_cov_35.085434	75910	77082	-	oqxA	multidrug efflux RND transporter periplasmic adaptor subunit OqxA	BLAST	391	391	100	97.44	391	WP_002914189.1	multidrug efflux RND transporter periplasmic adaptor subunit OqxA	NF000272.1	multidrug efflux RND transporter periplasmic adaptor subunit OqxA
CAV3444	NODE_1_length_554064_cov_28.753335	397817	398674	+	blaOKP	OKP-A family class A broad-spectrum beta-lactamase	BLAST	286	286	100	98.6	286	WP_063860905.1	class A broad-spectrum beta-lactamase OKP-A-5	NF000265.2	OKP family class A broad-spectrum beta-lactamase
CAV3444	NODE_24_length_86513_cov_36.619846	13953	14369	+	fosA	FosA family fosfomycin resistance glutathione transferase	BLAST	139	139	100	95.68	139	WP_004146118.1	FosA family fosfomycin resistance glutathione transferase	NF000221.4	FosA family fosfomycin resistance glutathione transferase
CAV3444	NODE_32_length_36379_cov_121.999229	30971	31828	-	blaTEM-1	class A broad-spectrum beta-lactamase TEM-1	ALLELE	286	286	100	100	286	WP_000027057.1	class A broad-spectrum beta-lactamase TEM-1	NF000531.2	TEM family class A beta-lactamase
CAV3444	NODE_32_length_36379_cov_121.999229	32531	33352	-	blaOXA-9	oxacillin-hydrolyzing class D beta-lactamase OXA-9	ALLELE	274	274	100	100	274	WP_000722315.1	oxacillin-hydrolyzing class D beta-lactamase OXA-9	NF000270.1	class D beta-lactamase
CAV3444	NODE_32_length_36379_cov_121.999229	33415	34200	-	aadA1	ANT(3'')-Ia family aminoglycoside nucleotidyltransferase AadA1	EXACT	262	262	100	100	262	WP_001206315.1	ANT(3'')-Ia family aminoglycoside nucleotidyltransferase AadA1	NF033126.1	ANT(3'')-Ia family aminoglycoside nucleotidyltransferase AadA1
CAV3444	NODE_32_length_36379_cov_121.999229	34273	34824	-	aac(6')-Ib	AAC(6')-Ib family aminoglycoside 6'-N-acetyltransferase	EXACT	184	184	100	100	184	WP_065187201.1	AAC(6')-Ib family aminoglycoside 6'-N-acetyltransferase	NF033074.0	AAC(6')-Ib family aminoglycoside 6'-N-acetyltransferase
CAV3444	NODE_54_length_10159_cov_100.242908	2004	2882	-	blaKPC-3	carbapenem-hydrolyzing class A beta-lactamase KPC-3	ALLELE	293	293	100	100	293	WP_004152396.1	carbapenem-hydrolyzing class A beta-lactamase KPC-3	NF012141.0	KPC family carbapenem-hydrolyzing class A beta-lactamase
CAV3444	NODE_59_length_6253_cov_119.082740	72	416	+	qacEdelta1	quaternary ammonium compound efflux SMR transporter QacE delta 1	ALLELE	115	115	100	100	115	WP_000679427.1	quaternary ammonium compound efflux SMR transporter QacE delta 1	NF000276.2	quaternary ammonium compound efflux SMR transporter QacE
CAV3444	NODE_59_length_6253_cov_119.082740	413	1249	+	sul1	sulfonamide-resistant dihydropteroate synthase Sul1	EXACT	279	279	100	100	279	WP_000259031.1	sulfonamide-resistant dihydropteroate synthase Sul1	NF000294.1	sulfonamide-resistant dihydropteroate synthase Sul1
CAV3444	NODE_59_length_6253_cov_119.082740	3531	4184	+	qnrA1	quinolone resistance pentapeptide repeat protein QnrA1	ALLELE	218	218	100	100	218	WP_012579084.1	quinolone resistance pentapeptide repeat protein QnrA1	NF000071.4	QnrA family quinolone resistance pentapeptide repeat protein
CAV3444	NODE_59_length_6253_cov_119.082740	4184	4390	+	qacE	quaternary ammonium compound efflux SMR transporter QacE	PARTIAL	69	115	60	98.55	69	WP_000679427.1	quaternary ammonium compound efflux SMR transporter QacE delta 1	NF000276.2	quaternary ammonium compound efflux SMR transporter QacE
CAV3444	NODE_59_length_6253_cov_119.082740	4387	5223	+	sul1	sulfonamide-resistant dihydropteroate synthase Sul1	EXACT	279	279	100	100	279	WP_000259031.1	sulfonamide-resistant dihydropteroate synthase Sul1	NF000294.1	sulfonamide-resistant dihydropteroate synthase Sul1
CAV3444	NODE_68_length_3293_cov_179.800373	730	2202	+	msr(E)	ABC-F type ribosomal protection protein Msr(E)	EXACT	491	491	100	100	491	WP_000052512.1	ABC-F type ribosomal protection protein Msr(E)	NF000168.1	Msr family ABC-F type ribosomal protection protein
CAV3444	NODE_68_length_3293_cov_179.800373	2261	3142	+	mph(E)	Mph(E) family macrolide 2'-phosphotransferase	EXACT	294	294	100	100	294	WP_000155092.1	Mph(E) family macrolide 2'-phosphotransferase	NF012158.1	Mph(E) family macrolide 2'-phosphotransferase
CAV3444	NODE_79_length_1474_cov_110.166070	474	944	-	dfrA5	trimethoprim-resistant dihydrofolate reductase DfrA5	EXACT	157	157	100	100	157	WP_001317507.1	trimethoprim-resistant dihydrofolate reductase DfrA5	NF000330.1	trimethoprim-resistant dihydrofolate reductase DfrA
CAV3444	NODE_95_length_741_cov_47.746988	128	658	-	ant(2'')-Ia	aminoglycoside nucleotidyltransferase ANT(2'')-Ia	EXACT	177	177	100	100	177	WP_000381802.1	aminoglycoside nucleotidyltransferase ANT(2'')-Ia	NF000064.3	aminoglycoside nucleotidyltransferase ANT(2'')-Ia
CAV1880	NODE_12_length_162345_cov_30.297	93385	94242	+	blaOKP-B-2	class A broad-spectrum beta-lactamase OKP-B-2	ALLELE	286	286	100	100	286	WP_063860914.1	class A broad-spectrum beta-lactamase OKP-B-2	NF000265.2	OKP family class A broad-spectrum beta-lactamase
CAV1880	NODE_18_length_138285_cov_37.1379	60429	61601	+	oqxA	multidrug efflux RND transporter periplasmic adaptor subunit OqxA	BLAST	391	391	100	99.74	391	WP_002914189.1	multidrug efflux RND transporter periplasmic adaptor subunit OqxA	NF000272.1	multidrug efflux RND transporter periplasmic adaptor subunit OqxA
CAV1880	NODE_18_length_138285_cov_37.1379	61628	64777	+	oqxB	multidrug efflux RND transporter permease subunit OqxB	BLAST	1050	1050	100	99.05	1050	WP_012967412.1	multidrug efflux RND transporter permease subunit OqxB9	NF000037.1	multidrug efflux RND transporter permease subunit OqxB
CAV1880	NODE_3_length_376469_cov_36.3292	352731	353147	-	fosA	FosA family fosfomycin resistance glutathione transferase	BLAST	139	139	100	97.84	139	WP_004146118.1	FosA family fosfomycin resistance glutathione transferase	NF000221.4	FosA family fosfomycin resistance glutathione transferase
CAV1880	NODE_46_length_12950_cov_162.311	1295	2173	-	blaKPC-3	carbapenem-hydrolyzing class A beta-lactamase KPC-3	ALLELE	293	293	100	100	293	WP_004152396.1	carbapenem-hydrolyzing class A beta-lactamase KPC-3	NF012141.0	KPC family carbapenem-hydrolyzing class A beta-lactamase
CAV1895	NODE_16_length_138285_cov_31.8495	60429	61601	+	oqxA	multidrug efflux RND transporter periplasmic adaptor subunit OqxA	BLAST	391	391	100	99.74	391	WP_002914189.1	multidrug efflux RND transporter periplasmic adaptor subunit OqxA	NF000272.1	multidrug efflux RND transporter periplasmic adaptor subunit OqxA
CAV1895	NODE_16_length_138285_cov_31.8495	61628	64777	+	oqxB	multidrug efflux RND transporter permease subunit OqxB	BLAST	1050	1050	100	99.05	1050	WP_012967412.1	multidrug efflux RND transporter permease subunit OqxB9	NF000037.1	multidrug efflux RND transporter permease subunit OqxB
CAV1895	NODE_3_length_376517_cov_31.2125	23323	23739	+	fosA	FosA family fosfomycin resistance glutathione transferase	BLAST	139	139	100	97.84	139	WP_004146118.1	FosA family fosfomycin resistance glutathione transferase	NF000221.4	FosA family fosfomycin resistance glutathione transferase
CAV1895	NODE_44_length_10753_cov_94.8283	8580	9458	+	blaKPC-3	carbapenem-hydrolyzing class A beta-lactamase KPC-3	ALLELE	293	293	100	100	293	WP_004152396.1	carbapenem-hydrolyzing class A beta-lactamase KPC-3	NF012141.0	KPC family carbapenem-hydrolyzing class A beta-lactamase
CAV1895	NODE_47_length_9566_cov_99.8189	2766	3236	+	dfrA14	trimethoprim-resistant dihydrofolate reductase DfrA14	EXACT	157	157	100	100	157	WP_004201280.1	trimethoprim-resistant dihydrofolate reductase DfrA14	NF000330.1	trimethoprim-resistant dihydrofolate reductase DfrA
CAV1895	NODE_50_length_8144_cov_113.445	500	1312	+	sul2	sulfonamide-resistant dihydropteroate synthase Sul2	EXACT	271	271	100	100	271	WP_001043260.1	sulfonamide-resistant dihydropteroate synthase Sul2	NF000295.1	sulfonamide-resistant dihydropteroate synthase Sul2
CAV1895	NODE_50_length_8144_cov_113.445	1352	2176	+	aph(3'')-Ib	aminoglycoside O-phosphotransferase APH(3'')-Ib	EXACT	275	275	100	100	275	WP_109545041.1	aminoglycoside O-phosphotransferase APH(3'')-Ib	NF032895.1	aminoglycoside O-phosphotransferase APH(3'')-Ib
CAV1895	NODE_50_length_8144_cov_113.445	2179	3012	+	aph(6)-Id	aminoglycoside O-phosphotransferase APH(6)-Id	EXACT	278	278	100	100	278	WP_000480968.1	aminoglycoside O-phosphotransferase APH(6)-Id	NF012171.0	APH(6)-I family aminoglycoside O-phosphotransferase
CAV1895	NODE_50_length_8144_cov_113.445	3739	4596	-	blaTEM-1	class A broad-spectrum beta-lactamase TEM-1	ALLELE	286	286	100	100	286	WP_000027057.1	class A broad-spectrum beta-lactamase TEM-1	NF000531.2	TEM family class A beta-lactamase
CAV1895	NODE_50_length_8144_cov_113.445	5299	6120	-	blaOXA-9	oxacillin-hydrolyzing class D beta-lactamase OXA-9	ALLELE	274	274	100	100	274	WP_000722315.1	oxacillin-hydrolyzing class D beta-lactamase OXA-9	NF000270.1	class D beta-lactamase
CAV1895	NODE_50_length_8144_cov_113.445	6183	6968	-	aadA1	ANT(3'')-Ia family aminoglycoside nucleotidyltransferase AadA1	EXACT	262	262	100	100	262	WP_001206315.1	ANT(3'')-Ia family aminoglycoside nucleotidyltransferase AadA1	NF033126.1	ANT(3'')-Ia family aminoglycoside nucleotidyltransferase AadA1
CAV1895	NODE_50_length_8144_cov_113.445	7041	7592	-	aac(6')-Ib'	aminoglycoside N-acetyltransferase AAC(6')-Ib'	EXACT	184	184	100	100	184	WP_014454105.1	aminoglycoside N-acetyltransferase AAC(6')-Ib'	NF033074.0	AAC(6')-Ib family aminoglycoside 6'-N-acetyltransferase
CAV1895	NODE_6_length_322838_cov_25.9204	93385	94242	+	blaOKP-B-2	class A broad-spectrum beta-lactamase OKP-B-2	ALLELE	286	286	100	100	286	WP_063860914.1	class A broad-spectrum beta-lactamase OKP-B-2	NF000265.2	OKP family class A broad-spectrum beta-lactamase
CAV1832	NODE_15_length_138285_cov_46.1669	60429	61601	+	oqxA	multidrug efflux RND transporter periplasmic adaptor subunit OqxA	BLAST	391	391	100	99.74	391	WP_002914189.1	multidrug efflux RND transporter periplasmic adaptor subunit OqxA	NF000272.1	multidrug efflux RND transporter periplasmic adaptor subunit OqxA
CAV1832	NODE_15_length_138285_cov_46.1669	61628	64777	+	oqxB	multidrug efflux RND transporter permease subunit OqxB	BLAST	1050	1050	100	99.05	1050	WP_012967412.1	multidrug efflux RND transporter permease subunit OqxB9	NF000037.1	multidrug efflux RND transporter permease subunit OqxB
CAV1832	NODE_38_length_10753_cov_154.774	8580	9458	+	blaKPC-3	carbapenem-hydrolyzing class A beta-lactamase KPC-3	ALLELE	293	293	100	100	293	WP_004152396.1	carbapenem-hydrolyzing class A beta-lactamase KPC-3	NF012141.0	KPC family carbapenem-hydrolyzing class A beta-lactamase
CAV1832	NODE_39_length_9522_cov_138.442	6331	6801	-	dfrA14	trimethoprim-resistant dihydrofolate reductase DfrA14	EXACT	157	157	100	100	157	WP_004201280.1	trimethoprim-resistant dihydrofolate reductase DfrA14	NF000330.1	trimethoprim-resistant dihydrofolate reductase DfrA
CAV1832	NODE_44_length_8140_cov_148.082	496	1308	+	sul2	sulfonamide-resistant dihydropteroate synthase Sul2	EXACT	271	271	100	100	271	WP_001043260.1	sulfonamide-resistant dihydropteroate synthase Sul2	NF000295.1	sulfonamide-resistant dihydropteroate synthase Sul2
CAV1832	NODE_44_length_8140_cov_148.082	1348	2172	+	aph(3'')-Ib	aminoglycoside O-phosphotransferase APH(3'')-Ib	EXACT	275	275	100	100	275	WP_109545041.1	aminoglycoside O-phosphotransferase APH(3'')-Ib	NF032895.1	aminoglycoside O-phosphotransferase APH(3'')-Ib
CAV1832	NODE_44_length_8140_cov_148.082	2175	3008	+	aph(6)-Id	aminoglycoside O-phosphotransferase APH(6)-Id	EXACT	278	278	100	100	278	WP_000480968.1	aminoglycoside O-phosphotransferase APH(6)-Id	NF012171.0	APH(6)-I family aminoglycoside O-phosphotransferase
CAV1832	NODE_44_length_8140_cov_148.082	3735	4592	-	blaTEM-1	class A broad-spectrum beta-lactamase TEM-1	ALLELE	286	286	100	100	286	WP_000027057.1	class A broad-spectrum beta-lactamase TEM-1	NF000531.2	TEM family class A beta-lactamase
CAV1832	NODE_44_length_8140_cov_148.082	5295	6116	-	blaOXA-9	oxacillin-hydrolyzing class D beta-lactamase OXA-9	ALLELE	274	274	100	100	274	WP_000722315.1	oxacillin-hydrolyzing class D beta-lactamase OXA-9	NF000270.1	class D beta-lactamase
CAV1832	NODE_44_length_8140_cov_148.082	6179	6964	-	aadA1	ANT(3'')-Ia family aminoglycoside nucleotidyltransferase AadA1	EXACT	262	262	100	100	262	WP_001206315.1	ANT(3'')-Ia family aminoglycoside nucleotidyltransferase AadA1	NF033126.1	ANT(3'')-Ia family aminoglycoside nucleotidyltransferase AadA1
CAV1832	NODE_44_length_8140_cov_148.082	7037	7588	-	aac(6')-Ib'	aminoglycoside N-acetyltransferase AAC(6')-Ib'	EXACT	184	184	100	100	184	WP_014454105.1	aminoglycoside N-acetyltransferase AAC(6')-Ib'	NF033074.0	AAC(6')-Ib family aminoglycoside 6'-N-acetyltransferase
CAV1832	NODE_5_length_376235_cov_45.9923	352497	352913	-	fosA	FosA family fosfomycin resistance glutathione transferase	BLAST	139	139	100	97.84	139	WP_004146118.1	FosA family fosfomycin resistance glutathione transferase	NF000221.4	FosA family fosfomycin resistance glutathione transferase
CAV1832	NODE_6_length_322579_cov_36.1645	93385	94242	+	blaOKP-B-2	class A broad-spectrum beta-lactamase OKP-B-2	ALLELE	286	286	100	100	286	WP_063860914.1	class A broad-spectrum beta-lactamase OKP-B-2	NF000265.2	OKP family class A broad-spectrum beta-lactamase
CAV1887	NODE_15_length_138285_cov_44.7295	60429	61601	+	oqxA	multidrug efflux RND transporter periplasmic adaptor subunit OqxA	BLAST	391	391	100	99.74	391	WP_002914189.1	multidrug efflux RND transporter periplasmic adaptor subunit OqxA	NF000272.1	multidrug efflux RND transporter periplasmic adaptor subunit OqxA
CAV1887	NODE_15_length_138285_cov_44.7295	61628	64777	+	oqxB	multidrug efflux RND transporter permease subunit OqxB	BLAST	1050	1050	100	99.05	1050	WP_012967412.1	multidrug efflux RND transporter permease subunit OqxB9	NF000037.1	multidrug efflux RND transporter permease subunit OqxB
CAV1887	NODE_38_length_14243_cov_135.496	1296	2174	-	blaKPC-3	carbapenem-hydrolyzing class A beta-lactamase KPC-3	ALLELE	293	293	100	100	293	WP_004152396.1	carbapenem-hydrolyzing class A beta-lactamase KPC-3	NF012141.0	KPC family carbapenem-hydrolyzing class A beta-lactamase
CAV1887	NODE_38_length_14243_cov_135.496	11229	11780	+	aac(6')-Ib'	aminoglycoside N-acetyltransferase AAC(6')-Ib'	EXACT	184	184	100	100	184	WP_014454105.1	aminoglycoside N-acetyltransferase AAC(6')-Ib'	NF033074.0	AAC(6')-Ib family aminoglycoside 6'-N-acetyltransferase
CAV1887	NODE_38_length_14243_cov_135.496	11853	12638	+	aadA1	ANT(3'')-Ia family aminoglycoside nucleotidyltransferase AadA1	EXACT	262	262	100	100	262	WP_001206315.1	ANT(3'')-Ia family aminoglycoside nucleotidyltransferase AadA1	NF033126.1	ANT(3'')-Ia family aminoglycoside nucleotidyltransferase AadA1
CAV1887	NODE_38_length_14243_cov_135.496	12701	13522	+	blaOXA-9	oxacillin-hydrolyzing class D beta-lactamase OXA-9	ALLELE	274	274	100	100	274	WP_000722315.1	oxacillin-hydrolyzing class D beta-lactamase OXA-9	NF000270.1	class D beta-lactamase
CAV1887	NODE_44_length_9525_cov_145.582	6331	6801	-	dfrA14	trimethoprim-resistant dihydrofolate reductase DfrA14	EXACT	157	157	100	100	157	WP_004201280.1	trimethoprim-resistant dihydrofolate reductase DfrA14	NF000330.1	trimethoprim-resistant dihydrofolate reductase DfrA
CAV1887	NODE_4_length_376342_cov_45.3092	23323	23739	+	fosA	FosA family fosfomycin resistance glutathione transferase	BLAST	139	139	100	97.84	139	WP_004146118.1	FosA family fosfomycin resistance glutathione transferase	NF000221.4	FosA family fosfomycin resistance glutathione transferase
CAV1887	NODE_55_length_4654_cov_134.154	59	916	+	blaTEM-1	class A broad-spectrum beta-lactamase TEM-1	ALLELE	286	286	100	100	286	WP_000027057.1	class A broad-spectrum beta-lactamase TEM-1	NF000531.2	TEM family class A beta-lactamase
CAV1887	NODE_55_length_4654_cov_134.154	1643	2476	-	aph(6)-Id	aminoglycoside O-phosphotransferase APH(6)-Id	EXACT	278	278	100	100	278	WP_000480968.1	aminoglycoside O-phosphotransferase APH(6)-Id	NF012171.0	APH(6)-I family aminoglycoside O-phosphotransferase
CAV1887	NODE_55_length_4654_cov_134.154	2479	3303	-	aph(3'')-Ib	aminoglycoside O-phosphotransferase APH(3'')-Ib	EXACT	275	275	100	100	275	WP_109545041.1	aminoglycoside O-phosphotransferase APH(3'')-Ib	NF032895.1	aminoglycoside O-phosphotransferase APH(3'')-Ib
CAV1887	NODE_55_length_4654_cov_134.154	3343	4155	-	sul2	sulfonamide-resistant dihydropteroate synthase Sul2	EXACT	271	271	100	100	271	WP_001043260.1	sulfonamide-resistant dihydropteroate synthase Sul2	NF000295.1	sulfonamide-resistant dihydropteroate synthase Sul2
CAV1887	NODE_7_length_323192_cov_36.5018	93399	94256	+	blaOKP-B-2	class A broad-spectrum beta-lactamase OKP-B-2	ALLELE	286	286	100	100	286	WP_063860914.1	class A broad-spectrum beta-lactamase OKP-B-2	NF000265.2	OKP family class A broad-spectrum beta-lactamase

## Sheet: Virulence Factors (VFDB)
Isolate	Contig	Start	End	Gene	Coverage	% Coverage	% Identity	Accession	Description
CAV1360	NODE_10_length_209678_cov_35.5161	31347	31970	rcsA	1-624/624	100	91.99	gb|YP_002920216.1	transcriptional activator for ctr capsule biosynthesis [RcsAB VF0571] [Klebsiella pneumoniae subsp. pneumoniae NTUH-K2044]
CAV1360	NODE_11_length_208727_cov_39.8234	97145	97853	mrkH	3-711/711	99.72	94.36	gb|YP_002921121.1	transcriptional activator [Type 3 fimbriae VF0567] [Klebsiella pneumoniae subsp. pneumoniae NTUH-K2044]
CAV1360	NODE_11_length_208727_cov_39.8234	97859	98443	mrkI	1-585/585	99.83	89.25	gb|YP_002921122.1	LuxR family regulatory protein [Type 3 fimbriae VF0567] [Klebsiella pneumoniae subsp. pneumoniae NTUH-K2044]
CAV1360	NODE_11_length_208727_cov_39.8234	98587	99303	mrkJ	1-717/717	100	90.52	gb|YP_002921123.1	phosphodiesterase [Type 3 fimbriae VF0567] [Klebsiella pneumoniae subsp. pneumoniae NTUH-K2044]
CAV1360	NODE_11_length_208727_cov_39.8234	99337	99972	mrkF	1-636/636	100	92.61	gb|YP_002921124	type 3 fimbrial minor pilin subunit MrkF [Type 3 fimbriae VF0567] [Klebsiella pneumoniae subsp. pneumoniae NTUH-K2044]
CAV1360	NODE_11_length_208727_cov_39.8234	99986	100981	mrkD	1-996/996	100	93.78	gb|YP_002921125	fimbrial adhesin protein precursor MrkD [Type 3 fimbriae VF0567] [Klebsiella pneumoniae subsp. pneumoniae NTUH-K2044]
CAV1360	NODE_11_length_208727_cov_39.8234	100972	103458	mrkC	1-2487/2487	100	95.38	gb|YP_002921126	fimbrial biogenesis outer membrane usher protein mrkC precursor [Type 3 fimbriae VF0567] [Klebsiella pneumoniae subsp. pneumoniae NTUH-K2044]
CAV1360	NODE_11_length_208727_cov_39.8234	103470	104171	mrkB	1-702/702	100	99.14	gb|YP_002921127	fimbrial chaperone protein mrkB precursor [Type 3 fimbriae VF0567] [Klebsiella pneumoniae subsp. pneumoniae NTUH-K2044]
CAV1360	NODE_11_length_208727_cov_39.8234	104267	104875	mrkA	1-609/609	100	98.03	gb|YP_002921128	type 3 fimbrial major pilin subunit MrkA [Type 3 fimbriae VF0567] [Klebsiella pneumoniae subsp. pneumoniae NTUH-K2044]
CAV1360	NODE_11_length_208727_cov_39.8234	109746	110350	fimB	1-605/606	99.83	88.93	gb|YP_002921134.1	tyrosine recombinase [Type I fimbriae VF0566] [Klebsiella pneumoniae subsp. pneumoniae NTUH-K2044]
CAV1360	NODE_11_length_208727_cov_39.8234	110804	111412	fimE	1-609/609	99.84	87.7	gb|YP_002921135.1	tyrosine recombinase [Type I fimbriae VF0566] [Klebsiella pneumoniae subsp. pneumoniae NTUH-K2044]
CAV1360	NODE_11_length_208727_cov_39.8234	111892	112440	fimA	1-549/549	100	93.08	gb|YP_002921137.1	type 1 major fimbrial subunit precursor [Type I fimbriae VF0566] [Klebsiella pneumoniae subsp. pneumoniae NTUH-K2044]
CAV1360	NODE_11_length_208727_cov_39.8234	112414	113048	fimI	3-636/636	99.69	91.02	gb|YP_002921138.1	type 1 pilus biosynthesis fimbrial protein [Type I fimbriae VF0566] [Klebsiella pneumoniae subsp. pneumoniae NTUH-K2044]
CAV1360	NODE_11_length_208727_cov_39.8234	113077	113802	fimC	1-726/726	100	90.77	gb|YP_002921139.1	periplasmic chaperone [Type I fimbriae VF0566] [Klebsiella pneumoniae subsp. pneumoniae NTUH-K2044]
CAV1360	NODE_11_length_208727_cov_39.8234	113852	116496	fimD	2-2646/2646	99.96	92.85	gb|YP_002921140.1	outer membrane usher protein [Type I fimbriae VF0566] [Klebsiella pneumoniae subsp. pneumoniae NTUH-K2044]
CAV1360	NODE_11_length_208727_cov_39.8234	116504	117034	fimF	1-531/531	100	90.77	gb|YP_002921141.1	type 1 fimbrial minor component [Type I fimbriae VF0566] [Klebsiella pneumoniae subsp. pneumoniae NTUH-K2044]
CAV1360	NODE_11_length_208727_cov_39.8234	117047	117547	fimG	1-501/501	100	94.61	gb|YP_002921142.1	type 1 fimbrial minor component [Type I fimbriae VF0566] [Klebsiella pneumoniae subsp. pneumoniae NTUH-K2044]
CAV1360	NODE_11_length_208727_cov_39.8234	117562	118470	fimH	1-909/909	100	94.72	gb|YP_002921143.1	type 1 fimbrial adhesin precursor [Type I fimbriae VF0566] [Klebsiella pneumoniae subsp. pneumoniae NTUH-K2044]
CAV1360	NODE_16_length_127701_cov_31.5853	96889	97824	iroE	1-936/936	99.89	83.46	gb|YP_002919453	siderophore esterase IroE [Sal VF0563] [Klebsiella pneumoniae subsp. pneumoniae NTUH-K2044]
CAV1360	NODE_1_length_579266_cov_38.1065	76707	77287	ykgK/ecpR	11-591/591	98.31	87.09	gb|NP_286011	regulator protein EcpR [ECP VF0404] [Escherichia coli O157:H7 str. EDL933]
CAV1360	NODE_1_length_579266_cov_38.1065	77361	77944	yagZ/ecpA	1-584/588	99.32	89.38	gb|NP_286010	E. coli common pilus structural subunit EcpA [ECP VF0404] [Escherichia coli O157:H7 str. EDL933]
CAV1360	NODE_1_length_579266_cov_38.1065	78007	78675	yagY/ecpB	1-669/669	100	87.14	gb|NP_286009	E. coli common pilus chaperone EcpB [ECP VF0404] [Escherichia coli O157:H7 str. EDL933]
CAV1360	NODE_1_length_579266_cov_38.1065	78701	81226	yagX/ecpC	1-2526/2526	99.92	87.38	gb|NP_286008	E. coli common pilus usher EcpC [ECP VF0404] [Escherichia coli O157:H7 str. EDL933]
CAV1360	NODE_1_length_579266_cov_38.1065	81216	82859	yagW/ecpD	1-1644/1644	100	88.38	gb|NP_286007	polymerized tip adhesin of ECP fibers [ECP VF0404] [Escherichia coli O157:H7 str. EDL933]
CAV1360	NODE_1_length_579266_cov_38.1065	82785	83538	yagV/ecpE	3-756/756	99.74	83.95	gb|NP_286006	E. coli common pilus chaperone EcpE [ECP VF0404] [Escherichia coli O157:H7 str. EDL933]
CAV1360	NODE_1_length_579266_cov_38.1065	232745	235891	acrB	1-3147/3147	100	95.14	gb|YP_002918165.1	acriflavine resistance protein B [AcrAB VF0568] [Klebsiella pneumoniae subsp. pneumoniae NTUH-K2044]
CAV1360	NODE_1_length_579266_cov_38.1065	235914	237107	acrA	1-1194/1194	100	95.73	gb|YP_002918166.1	acriflavine resistance protein A [AcrAB VF0568] [Klebsiella pneumoniae subsp. pneumoniae NTUH-K2044]
CAV1360	NODE_1_length_579266_cov_38.1065	416382	416989	entD	23-630/630	96.51	88.98	gb|YP_002918366.1	enterochelin synthetase component D [Ent VF0562] [Klebsiella pneumoniae subsp. pneumoniae NTUH-K2044]
CAV1360	NODE_1_length_579266_cov_38.1065	417078	419306	fepA	1-2229/2229	100	95.87	gb|YP_002918367.1	outer membrane receptor FepA [Ent VF0562] [Klebsiella pneumoniae subsp. pneumoniae NTUH-K2044]
CAV1360	NODE_1_length_579266_cov_38.1065	419566	420774	fes	1-1209/1209	100	94.13	gb|YP_002918368.1	enterobactin/ferric enterobactin esterase [Ent VF0562] [Klebsiella pneumoniae subsp. pneumoniae NTUH-K2044]
CAV1360	NODE_1_length_579266_cov_38.1065	421016	424897	entF	1-3882/3882	100	95.8	gb|YP_002918370.1	enterobactin synthase subunit F [Ent VF0562] [Klebsiella pneumoniae subsp. pneumoniae NTUH-K2044]
CAV1360	NODE_1_length_579266_cov_38.1065	424962	425756	fepC	1-795/795	100	97.23	gb|YP_002918371.1	iron-enterobactin transporter ATP-binding protein [Ent VF0562] [Klebsiella pneumoniae subsp. pneumoniae NTUH-K2044]
CAV1360	NODE_1_length_579266_cov_38.1065	425753	426745	fepG	1-993/993	100	96.47	gb|YP_002918372.1	iron-enterobactin transporter permease [Ent VF0562] [Klebsiella pneumoniae subsp. pneumoniae NTUH-K2044]
CAV1360	NODE_1_length_579266_cov_38.1065	426742	427749	fepD	1-1008/1008	100	96.13	gb|YP_002918373.1	iron-enterobactin transporter membrane protein [Ent VF0562] [Klebsiella pneumoniae subsp. pneumoniae NTUH-K2044]
CAV1360	NODE_1_length_579266_cov_38.1065	427862	429099	ybdA	1-1238/1242	99.68	95.64	gb|YP_002918375.1	enterobactin exporter EntS [Ent VF0562] [Klebsiella pneumoniae subsp. pneumoniae NTUH-K2044]
CAV1360	NODE_1_length_579266_cov_38.1065	429479	430438	fepB	1-960/960	100	94.48	gb|YP_002918376.1	iron-enterobactin transporter periplasmic binding protein [Ent VF0562] [Klebsiella pneumoniae subsp. pneumoniae NTUH-K2044]
CAV1360	NODE_1_length_579266_cov_38.1065	430615	431802	entC	1-1188/1188	100	93.77	gb|YP_002918377.1	isochorismate synthase [Ent VF0562] [Klebsiella pneumoniae subsp. pneumoniae NTUH-K2044]
CAV1360	NODE_1_length_579266_cov_38.1065	431812	433419	entE	1-1608/1608	100	94.65	gb|YP_002918378.1	enterobactin synthase subunit E [Ent VF0562] [Klebsiella pneumoniae subsp. pneumoniae NTUH-K2044]
CAV1360	NODE_1_length_579266_cov_38.1065	433433	434284	entB	1-852/852	100	95.42	gb|YP_002918379.1	23-dihydro-23-dihydroxybenzoate synthetase isochroismatase [Ent VF0562] [Klebsiella pneumoniae subsp. pneumoniae NTUH-K2044]
CAV1360	NODE_1_length_579266_cov_38.1065	434254	435039	entA	1-786/786	100	94.91	gb|YP_002918380.1	23-dihydroxybenzoate-23-dehydrogenase [Ent VF0562] [Klebsiella pneumoniae subsp. pneumoniae NTUH-K2044]
CAV1360	NODE_2_length_495556_cov_32.9727	277581	278072	vipA/tssB	1-492/492	100	93.09	gb|YP_005226597.1	type VI secretion system contractile sheath small subunit VipA [T6SS VF0569] [Klebsiella pneumoniae subsp. pneumoniae HS11286]
CAV1360	NODE_2_length_495556_cov_32.9727	278115	279659	vipB/tssC	1-1545/1545	100	93.85	gb|YP_005226598.1	type VI secretion system contractile sheath large subunit VipB [T6SS VF0569] [Klebsiella pneumoniae subsp. pneumoniae HS11286]
CAV1360	NODE_2_length_495556_cov_32.9727	279669	281012	vasE/tssK	1-1344/1344	100	93.97	gb|YP_005226599.1	type VI secretion system baseplate subunit TssK [T6SS VF0569] [Klebsiella pneumoniae subsp. pneumoniae HS11286]
CAV1360	NODE_2_length_495556_cov_32.9727	281009	281698	dotU/tssL	1-690/690	100	90.44	gb|YP_005226600.1	type VI secretion system protein DotU/TssL family [T6SS VF0569] [Klebsiella pneumoniae subsp. pneumoniae HS11286]
CAV1360	NODE_2_length_495556_cov_32.9727	283406	283897	hcp/tssD	1-492/492	100	96.34	gb|YP_005226602.1	type VI secretion system protein Hcp family [T6SS VF0569] [Klebsiella pneumoniae subsp. pneumoniae HS11286]
CAV1360	NODE_2_length_495556_cov_32.9727	284167	286821	clpV/tssH	1-2655/2655	100	93.94	gb|YP_005226603.1	type VI secretion system ATPase TssH [T6SS VF0569] [Klebsiella pneumoniae subsp. pneumoniae HS11286]
CAV1360	NODE_2_length_495556_cov_32.9727	286823	289191	vgrG/tssI	1-2369/2370	99.96	95.27	gb|YP_005226604.1	type VI secretion system tip protein VgrG [T6SS VF0569] [Klebsiella pneumoniae subsp. pneumoniae HS11286]
CAV1360	NODE_2_length_495556_cov_32.9727	290035	290556	tli1	1-531/531	98.31	93.41	gb|YP_005226607.1	type VI secretion system immunity protein [T6SS VF0569] [Klebsiella pneumoniae subsp. pneumoniae HS11286]
CAV1360	NODE_2_length_495556_cov_32.9727	290625	291154	tli1	1-530/531	99.62	90.77	gb|YP_005226608.1	type VI secretion system immunity protein [T6SS VF0569] [Klebsiella pneumoniae subsp. pneumoniae HS11286]
CAV1360	NODE_2_length_495556_cov_32.9727	291143	293556	VF0569	1-2414/2418	99.79	92.84	tle1	type VI secretion system effector [T6SS VF0569] [Klebsiella pneumoniae subsp. pneumoniae HS11286]
CAV1360	NODE_2_length_495556_cov_32.9727	293605	293862	KPHS_23120	1-258/258	100	96.51	gb|YP_005226612.1	PaaR repeat-containing protein [T6SS VF0569] [Klebsiella pneumoniae subsp. pneumoniae HS11286]
CAV1360	NODE_2_length_495556_cov_32.9727	294982	298407	icmF/tssM	1-3426/3426	100	94.42	gb|YP_005226614.1	type VI secretion protein TssM [T6SS VF0569] [Klebsiella pneumoniae subsp. pneumoniae HS11286]
CAV1360	NODE_2_length_495556_cov_32.9727	301635	303389	tssF	1-1755/1755	100	94.42	gb|YP_005226617.1	type VI secretion system baseplate subunit TssF [T6SS VF0569] [Klebsiella pneumoniae subsp. pneumoniae HS11286]
CAV1360	NODE_2_length_495556_cov_32.9727	303353	304438	tssG	1-1086/1086	100	90.15	gb|YP_005226618.1	type VI secretion system baseplate subunit TssG [T6SS VF0569] [Klebsiella pneumoniae subsp. pneumoniae HS11286]
CAV1360	NODE_2_length_495556_cov_32.9727	304416	304958	sciN/tssJ	1-543/543	100	93.55	gb|YP_005226619.1	type VI secretion system lipoprotein TssJ [T6SS VF0569] [Klebsiella pneumoniae subsp. pneumoniae HS11286]
CAV1360	NODE_3_length_325262_cov_35.9707	248594	249664	ompA	1-1041/1041	100	83.75	gb|AAF37887	outer membrane protein A [OmpA VF0236] [Escherichia coli O18:K1:H7 str. RS218]
CAV1360	NODE_5_length_319205_cov_37.7879	129815	130465	rcsB	1-651/651	100	97.54	gb|YP_002920501.1	transcriptional regulator RcsB [RcsAB VF0571] [Klebsiella pneumoniae subsp. pneumoniae NTUH-K2044]
CAV1360	NODE_5_length_319205_cov_37.7879	287748	288644	galF	1-897/897	100	94.98	gb|YP_002920369.1	UTP-glucose-1-phosphate uridylyltransferase subunit GalF [Capsule VF0560] [Klebsiella pneumoniae subsp. pneumoniae NTUH-K2044]
CAV1360	NODE_5_length_319205_cov_37.7879	289037	289665	cpsACP	1-629/630	99.84	87.28	gb|YP_002920368.1	phosphatase PAP2 family protein [Capsule VF0560] [Klebsiella pneumoniae subsp. pneumoniae NTUH-K2044]
CAV1360	NODE_5_length_319205_cov_37.7879	290541	292061	wzi	1-1515/1515	100	86.72	gb|YP_002920367.1	surface assembly of capsule [Capsule VF0560] [Klebsiella pneumoniae subsp. pneumoniae NTUH-K2044]
CAV1360	NODE_5_length_319205_cov_37.7879	292206	293331	wza	1-1126/1134	99.29	80.37	gb|YP_002920366.1	capsule polysaccharide export protein precursor [Capsule VF0560] [Klebsiella pneumoniae subsp. pneumoniae NTUH-K2044]
CAV1360	NODE_5_length_319205_cov_37.7879	307699	309105	gnd	1-1407/1407	100	95.74	gb|YP_002920353.1	6-phosphogluconate dehydrogenase [Capsule VF0560] [Klebsiella pneumoniae subsp. pneumoniae NTUH-K2044]
CAV1360	NODE_5_length_319205_cov_37.7879	309331	310746	manC	1-1416/1416	100	97.03	gb|YP_002920352.1	mannose-1-phosphate guanylyltransferase [Capsule VF0560] [Klebsiella pneumoniae subsp. pneumoniae NTUH-K2044]
CAV1360	NODE_5_length_319205_cov_37.7879	310770	312140	manB	1-1371/1371	100	97.3	gb|YP_002920351.1	phosphomannomutase [Capsule VF0560] [Klebsiella pneumoniae subsp. pneumoniae NTUH-K2044]
CAV1360	NODE_5_length_319205_cov_37.7879	312304	313470	ugd	1-1167/1167	100	95.03	gb|YP_002920350.1	UDP-glucose 6-dehydrogenase [Capsule VF0560] [Klebsiella pneumoniae subsp. pneumoniae NTUH-K2044]
CAV1360	NODE_5_length_319205_cov_37.7879	316496	317911	manC	1-1416/1416	100	96.82	gb|YP_002920352.1	mannose-1-phosphate guanylyltransferase [Capsule VF0560] [Klebsiella pneumoniae subsp. pneumoniae NTUH-K2044]
CAV1360	NODE_5_length_319205_cov_37.7879	317935	319205	manB	1-1271/1371	92.71	97.88	gb|YP_002920351.1	phosphomannomutase [Capsule VF0560] [Klebsiella pneumoniae subsp. pneumoniae NTUH-K2044]
CAV2013	NODE_17_length_116131_cov_21.2963	50856	51926	ompA	1-1041/1041	100	83.75	gb|AAF37887	outer membrane protein A [OmpA VF0236] [Escherichia coli O18:K1:H7 str. RS218]
CAV2013	NODE_1_length_615796_cov_20.1307	264983	265474	vipA/tssB	1-492/492	100	93.09	gb|YP_005226597.1	type VI secretion system contractile sheath small subunit VipA [T6SS VF0569] [Klebsiella pneumoniae subsp. pneumoniae HS11286]
CAV2013	NODE_1_length_615796_cov_20.1307	265517	267061	vipB/tssC	1-1545/1545	100	93.85	gb|YP_005226598.1	type VI secretion system contractile sheath large subunit VipB [T6SS VF0569] [Klebsiella pneumoniae subsp. pneumoniae HS11286]
CAV2013	NODE_1_length_615796_cov_20.1307	267071	268414	vasE/tssK	1-1344/1344	100	93.97	gb|YP_005226599.1	type VI secretion system baseplate subunit TssK [T6SS VF0569] [Klebsiella pneumoniae subsp. pneumoniae HS11286]
CAV2013	NODE_1_length_615796_cov_20.1307	268411	269100	dotU/tssL	1-690/690	100	90.44	gb|YP_005226600.1	type VI secretion system protein DotU/TssL family [T6SS VF0569] [Klebsiella pneumoniae subsp. pneumoniae HS11286]
CAV2013	NODE_1_length_615796_cov_20.1307	270808	271299	hcp/tssD	1-492/492	100	96.34	gb|YP_005226602.1	type VI secretion system protein Hcp family [T6SS VF0569] [Klebsiella pneumoniae subsp. pneumoniae HS11286]
CAV2013	NODE_1_length_615796_cov_20.1307	271569	274223	clpV/tssH	1-2655/2655	100	93.94	gb|YP_005226603.1	type VI secretion system ATPase TssH [T6SS VF0569] [Klebsiella pneumoniae subsp. pneumoniae HS11286]
CAV2013	NODE_1_length_615796_cov_20.1307	274225	276593	vgrG/tssI	1-2369/2370	99.96	95.31	gb|YP_005226604.1	type VI secretion system tip protein VgrG [T6SS VF0569] [Klebsiella pneumoniae subsp. pneumoniae HS11286]
CAV2013	NODE_1_length_615796_cov_20.1307	277437	277958	tli1	1-531/531	98.31	93.41	gb|YP_005226607.1	type VI secretion system immunity protein [T6SS VF0569] [Klebsiella pneumoniae subsp. pneumoniae HS11286]
CAV2013	NODE_1_length_615796_cov_20.1307	278027	278556	tli1	1-530/531	99.62	90.77	gb|YP_005226608.1	type VI secretion system immunity protein [T6SS VF0569] [Klebsiella pneumoniae subsp. pneumoniae HS11286]
CAV2013	NODE_1_length_615796_cov_20.1307	278545	280958	VF0569	1-2414/2418	99.79	92.88	tle1	type VI secretion system effector [T6SS VF0569] [Klebsiella pneumoniae subsp. pneumoniae HS11286]
CAV2013	NODE_1_length_615796_cov_20.1307	281007	281264	KPHS_23120	1-258/258	100	96.51	gb|YP_005226612.1	PaaR repeat-containing protein [T6SS VF0569] [Klebsiella pneumoniae subsp. pneumoniae HS11286]
CAV2013	NODE_1_length_615796_cov_20.1307	282384	285809	icmF/tssM	1-3426/3426	100	94.45	gb|YP_005226614.1	type VI secretion protein TssM [T6SS VF0569] [Klebsiella pneumoniae subsp. pneumoniae HS11286]
CAV2013	NODE_1_length_615796_cov_20.1307	289037	290791	tssF	1-1755/1755	100	94.42	gb|YP_005226617.1	type VI secretion system baseplate subunit TssF [T6SS VF0569] [Klebsiella pneumoniae subsp. pneumoniae HS11286]
CAV2013	NODE_1_length_615796_cov_20.1307	290755	291840	tssG	1-1086/1086	100	90.52	gb|YP_005226618.1	type VI secretion system baseplate subunit TssG [T6SS VF0569] [Klebsiella pneumoniae subsp. pneumoniae HS11286]
CAV2013	NODE_1_length_615796_cov_20.1307	291818	292360	sciN/tssJ	1-543/543	100	93.55	gb|YP_005226619.1	type VI secretion system lipoprotein TssJ [T6SS VF0569] [Klebsiella pneumoniae subsp. pneumoniae HS11286]
CAV2013	NODE_1_length_615796_cov_20.1307	579286	580221	iroE	1-936/936	99.89	83.46	gb|YP_002919453	siderophore esterase IroE [Sal VF0563] [Klebsiella pneumoniae subsp. pneumoniae NTUH-K2044]
CAV2013	NODE_2_length_579983_cov_21.2298	77343	77923	ykgK/ecpR	11-591/591	98.31	87.09	gb|NP_286011	regulator protein EcpR [ECP VF0404] [Escherichia coli O157:H7 str. EDL933]
CAV2013	NODE_2_length_579983_cov_21.2298	77997	78580	yagZ/ecpA	1-584/588	99.32	89.38	gb|NP_286010	E. coli common pilus structural subunit EcpA [ECP VF0404] [Escherichia coli O157:H7 str. EDL933]
CAV2013	NODE_2_length_579983_cov_21.2298	78643	79311	yagY/ecpB	1-669/669	100	87.14	gb|NP_286009	E. coli common pilus chaperone EcpB [ECP VF0404] [Escherichia coli O157:H7 str. EDL933]
CAV2013	NODE_2_length_579983_cov_21.2298	79337	81862	yagX/ecpC	1-2526/2526	99.92	87.5	gb|NP_286008	E. coli common pilus usher EcpC [ECP VF0404] [Escherichia coli O157:H7 str. EDL933]
CAV2013	NODE_2_length_579983_cov_21.2298	81852	83495	yagW/ecpD	1-1644/1644	100	88.38	gb|NP_286007	polymerized tip adhesin of ECP fibers [ECP VF0404] [Escherichia coli O157:H7 str. EDL933]
CAV2013	NODE_2_length_579983_cov_21.2298	83421	84174	yagV/ecpE	3-756/756	99.74	83.95	gb|NP_286006	E. coli common pilus chaperone EcpE [ECP VF0404] [Escherichia coli O157:H7 str. EDL933]
CAV2013	NODE_2_length_579983_cov_21.2298	233381	236527	acrB	1-3147/3147	100	95.14	gb|YP_002918165.1	acriflavine resistance protein B [AcrAB VF0568] [Klebsiella pneumoniae subsp. pneumoniae NTUH-K2044]
CAV2013	NODE_2_length_579983_cov_21.2298	236550	237743	acrA	1-1194/1194	100	95.73	gb|YP_002918166.1	acriflavine resistance protein A [AcrAB VF0568] [Klebsiella pneumoniae subsp. pneumoniae NTUH-K2044]
CAV2013	NODE_2_length_579983_cov_21.2298	417103	417710	entD	23-630/630	96.51	89.64	gb|YP_002918366.1	enterochelin synthetase component D [Ent VF0562] [Klebsiella pneumoniae subsp. pneumoniae NTUH-K2044]
CAV2013	NODE_2_length_579983_cov_21.2298	417799	420027	fepA	1-2229/2229	100	95.87	gb|YP_002918367.1	outer membrane receptor FepA [Ent VF0562] [Klebsiella pneumoniae subsp. pneumoniae NTUH-K2044]
CAV2013	NODE_2_length_579983_cov_21.2298	420287	421495	fes	1-1209/1209	100	94.13	gb|YP_002918368.1	enterobactin/ferric enterobactin esterase [Ent VF0562] [Klebsiella pneumoniae subsp. pneumoniae NTUH-K2044]
CAV2013	NODE_2_length_579983_cov_21.2298	421737	425618	entF	1-3882/3882	100	95.8	gb|YP_002918370.1	enterobactin synthase subunit F [Ent VF0562] [Klebsiella pneumoniae subsp. pneumoniae NTUH-K2044]
CAV2013	NODE_2_length_579983_cov_21.2298	425683	426477	fepC	1-795/795	100	97.48	gb|YP_002918371.1	iron-enterobactin transporter ATP-binding protein [Ent VF0562] [Klebsiella pneumoniae subsp. pneumoniae NTUH-K2044]
CAV2013	NODE_2_length_579983_cov_21.2298	426474	427466	fepG	1-993/993	100	96.47	gb|YP_002918372.1	iron-enterobactin transporter permease [Ent VF0562] [Klebsiella pneumoniae subsp. pneumoniae NTUH-K2044]
CAV2013	NODE_2_length_579983_cov_21.2298	427463	428470	fepD	1-1008/1008	100	96.13	gb|YP_002918373.1	iron-enterobactin transporter membrane protein [Ent VF0562] [Klebsiella pneumoniae subsp. pneumoniae NTUH-K2044]
CAV2013	NODE_2_length_579983_cov_21.2298	428583	429820	ybdA	1-1238/1242	99.68	95.64	gb|YP_002918375.1	enterobactin exporter EntS [Ent VF0562] [Klebsiella pneumoniae subsp. pneumoniae NTUH-K2044]
CAV2013	NODE_2_length_579983_cov_21.2298	430200	431159	fepB	1-960/960	100	94.48	gb|YP_002918376.1	iron-enterobactin transporter periplasmic binding protein [Ent VF0562] [Klebsiella pneumoniae subsp. pneumoniae NTUH-K2044]
CAV2013	NODE_2_length_579983_cov_21.2298	431336	432523	entC	1-1188/1188	100	93.77	gb|YP_002918377.1	isochorismate synthase [Ent VF0562] [Klebsiella pneumoniae subsp. pneumoniae NTUH-K2044]
CAV2013	NODE_2_length_579983_cov_21.2298	432533	434140	entE	1-1608/1608	100	95.03	gb|YP_002918378.1	enterobactin synthase subunit E [Ent VF0562] [Klebsiella pneumoniae subsp. pneumoniae NTUH-K2044]
CAV2013	NODE_2_length_579983_cov_21.2298	434154	435005	entB	1-852/852	100	95.42	gb|YP_002918379.1	23-dihydro-23-dihydroxybenzoate synthetase isochroismatase [Ent VF0562] [Klebsiella pneumoniae subsp. pneumoniae NTUH-K2044]
CAV2013	NODE_2_length_579983_cov_21.2298	434975	435760	entA	1-786/786	100	94.91	gb|YP_002918380.1	23-dihydroxybenzoate-23-dehydrogenase [Ent VF0562] [Klebsiella pneumoniae subsp. pneumoniae NTUH-K2044]
CAV2013	NODE_4_length_364371_cov_21.8524	90268	91176	fimH	1-909/909	100	94.72	gb|YP_002921143.1	type 1 fimbrial adhesin precursor [Type I fimbriae VF0566] [Klebsiella pneumoniae subsp. pneumoniae NTUH-K2044]
CAV2013	NODE_4_length_364371_cov_21.8524	91191	91691	fimG	1-501/501	100	94.61	gb|YP_002921142.1	type 1 fimbrial minor component [Type I fimbriae VF0566] [Klebsiella pneumoniae subsp. pneumoniae NTUH-K2044]
CAV2013	NODE_4_length_364371_cov_21.8524	91704	92234	fimF	1-531/531	100	90.77	gb|YP_002921141.1	type 1 fimbrial minor component [Type I fimbriae VF0566] [Klebsiella pneumoniae subsp. pneumoniae NTUH-K2044]
CAV2013	NODE_4_length_364371_cov_21.8524	92242	94886	fimD	2-2646/2646	99.96	92.89	gb|YP_002921140.1	outer membrane usher protein [Type I fimbriae VF0566] [Klebsiella pneumoniae subsp. pneumoniae NTUH-K2044]
CAV2013	NODE_4_length_364371_cov_21.8524	94936	95661	fimC	1-726/726	100	90.77	gb|YP_002921139.1	periplasmic chaperone [Type I fimbriae VF0566] [Klebsiella pneumoniae subsp. pneumoniae NTUH-K2044]
CAV2013	NODE_4_length_364371_cov_21.8524	95690	96324	fimI	3-636/636	99.69	91.02	gb|YP_002921138.1	type 1 pilus biosynthesis fimbrial protein [Type I fimbriae VF0566] [Klebsiella pneumoniae subsp. pneumoniae NTUH-K2044]
CAV2013	NODE_4_length_364371_cov_21.8524	96298	96846	fimA	1-549/549	100	93.08	gb|YP_002921137.1	type 1 major fimbrial subunit precursor [Type I fimbriae VF0566] [Klebsiella pneumoniae subsp. pneumoniae NTUH-K2044]
CAV2013	NODE_4_length_364371_cov_21.8524	97326	97934	fimE	1-609/609	99.84	87.7	gb|YP_002921135.1	tyrosine recombinase [Type I fimbriae VF0566] [Klebsiella pneumoniae subsp. pneumoniae NTUH-K2044]
CAV2013	NODE_4_length_364371_cov_21.8524	98388	98992	fimB	1-605/606	99.83	88.93	gb|YP_002921134.1	tyrosine recombinase [Type I fimbriae VF0566] [Klebsiella pneumoniae subsp. pneumoniae NTUH-K2044]
CAV2013	NODE_4_length_364371_cov_21.8524	103863	104471	mrkA	1-609/609	100	98.03	gb|YP_002921128	type 3 fimbrial major pilin subunit MrkA [Type 3 fimbriae VF0567] [Klebsiella pneumoniae subsp. pneumoniae NTUH-K2044]
CAV2013	NODE_4_length_364371_cov_21.8524	104567	105268	mrkB	1-702/702	100	99.14	gb|YP_002921127	fimbrial chaperone protein mrkB precursor [Type 3 fimbriae VF0567] [Klebsiella pneumoniae subsp. pneumoniae NTUH-K2044]
CAV2013	NODE_4_length_364371_cov_21.8524	105280	107766	mrkC	1-2487/2487	100	95.38	gb|YP_002921126	fimbrial biogenesis outer membrane usher protein mrkC precursor [Type 3 fimbriae VF0567] [Klebsiella pneumoniae subsp. pneumoniae NTUH-K2044]
CAV2013	NODE_4_length_364371_cov_21.8524	107757	108752	mrkD	1-996/996	100	93.78	gb|YP_002921125	fimbrial adhesin protein precursor MrkD [Type 3 fimbriae VF0567] [Klebsiella pneumoniae subsp. pneumoniae NTUH-K2044]
CAV2013	NODE_4_length_364371_cov_21.8524	108766	109401	mrkF	1-636/636	100	92.61	gb|YP_002921124	type 3 fimbrial minor pilin subunit MrkF [Type 3 fimbriae VF0567] [Klebsiella pneumoniae subsp. pneumoniae NTUH-K2044]
CAV2013	NODE_4_length_364371_cov_21.8524	109435	110151	mrkJ	1-717/717	100	90.52	gb|YP_002921123.1	phosphodiesterase [Type 3 fimbriae VF0567] [Klebsiella pneumoniae subsp. pneumoniae NTUH-K2044]
CAV2013	NODE_4_length_364371_cov_21.8524	110295	110879	mrkI	1-585/585	99.83	89.25	gb|YP_002921122.1	LuxR family regulatory protein [Type 3 fimbriae VF0567] [Klebsiella pneumoniae subsp. pneumoniae NTUH-K2044]
CAV2013	NODE_4_length_364371_cov_21.8524	110885	111593	mrkH	3-711/711	99.72	94.36	gb|YP_002921121.1	transcriptional activator [Type 3 fimbriae VF0567] [Klebsiella pneumoniae subsp. pneumoniae NTUH-K2044]
CAV2013	NODE_5_length_318972_cov_21.653	1	1271	manB	1-1271/1371	92.71	98.11	gb|YP_002920351.1	phosphomannomutase [Capsule VF0560] [Klebsiella pneumoniae subsp. pneumoniae NTUH-K2044]
CAV2013	NODE_5_length_318972_cov_21.653	1295	2710	manC	1-1416/1416	100	97.03	gb|YP_002920352.1	mannose-1-phosphate guanylyltransferase [Capsule VF0560] [Klebsiella pneumoniae subsp. pneumoniae NTUH-K2044]
CAV2013	NODE_5_length_318972_cov_21.653	5736	6902	ugd	1-1167/1167	100	95.03	gb|YP_002920350.1	UDP-glucose 6-dehydrogenase [Capsule VF0560] [Klebsiella pneumoniae subsp. pneumoniae NTUH-K2044]
CAV2013	NODE_5_length_318972_cov_21.653	7066	8436	manB	1-1371/1371	100	97.96	gb|YP_002920351.1	phosphomannomutase [Capsule VF0560] [Klebsiella pneumoniae subsp. pneumoniae NTUH-K2044]
CAV2013	NODE_5_length_318972_cov_21.653	8460	9875	manC	1-1416/1416	100	97.11	gb|YP_002920352.1	mannose-1-phosphate guanylyltransferase [Capsule VF0560] [Klebsiella pneumoniae subsp. pneumoniae NTUH-K2044]
CAV2013	NODE_5_length_318972_cov_21.653	10101	11507	gnd	1-1407/1407	100	95.74	gb|YP_002920353.1	6-phosphogluconate dehydrogenase [Capsule VF0560] [Klebsiella pneumoniae subsp. pneumoniae NTUH-K2044]
CAV2013	NODE_5_length_318972_cov_21.653	25875	27000	wza	1-1126/1134	99.29	80.37	gb|YP_002920366.1	capsule polysaccharide export protein precursor [Capsule VF0560] [Klebsiella pneumoniae subsp. pneumoniae NTUH-K2044]
CAV2013	NODE_5_length_318972_cov_21.653	27145	28665	wzi	1-1515/1515	100	86.72	gb|YP_002920367.1	surface assembly of capsule [Capsule VF0560] [Klebsiella pneumoniae subsp. pneumoniae NTUH-K2044]
CAV2013	NODE_5_length_318972_cov_21.653	29541	30169	cpsACP	1-629/630	99.84	87.28	gb|YP_002920368.1	phosphatase PAP2 family protein [Capsule VF0560] [Klebsiella pneumoniae subsp. pneumoniae NTUH-K2044]
CAV2013	NODE_5_length_318972_cov_21.653	30562	31458	galF	1-897/897	100	94.98	gb|YP_002920369.1	UTP-glucose-1-phosphate uridylyltransferase subunit GalF [Capsule VF0560] [Klebsiella pneumoniae subsp. pneumoniae NTUH-K2044]
CAV2013	NODE_5_length_318972_cov_21.653	188742	189392	rcsB	1-651/651	100	97.54	gb|YP_002920501.1	transcriptional regulator RcsB [RcsAB VF0571] [Klebsiella pneumoniae subsp. pneumoniae NTUH-K2044]
CAV2013	NODE_6_length_294925_cov_20.7495	179855	180478	rcsA	1-624/624	100	91.99	gb|YP_002920216.1	transcriptional activator for ctr capsule biosynthesis [RcsAB VF0571] [Klebsiella pneumoniae subsp. pneumoniae NTUH-K2044]
CAVp203	NODE_108_length_803_cov_44.1446	1	803	manB	469-1271/1371	58.57	98.38	gb|YP_002920351.1	phosphomannomutase [Capsule VF0560] [Klebsiella pneumoniae subsp. pneumoniae NTUH-K2044]
CAVp203	NODE_16_length_141055_cov_29.2655	75780	76850	ompA	1-1041/1041	100	83.75	gb|AAF37887	outer membrane protein A [OmpA VF0236] [Escherichia coli O18:K1:H7 str. RS218]
CAVp203	NODE_1_length_616051_cov_27.1315	264983	265474	vipA/tssB	1-492/492	100	93.09	gb|YP_005226597.1	type VI secretion system contractile sheath small subunit VipA [T6SS VF0569] [Klebsiella pneumoniae subsp. pneumoniae HS11286]
CAVp203	NODE_1_length_616051_cov_27.1315	265517	267061	vipB/tssC	1-1545/1545	100	93.85	gb|YP_005226598.1	type VI secretion system contractile sheath large subunit VipB [T6SS VF0569] [Klebsiella pneumoniae subsp. pneumoniae HS11286]
CAVp203	NODE_1_length_616051_cov_27.1315	267071	268414	vasE/tssK	1-1344/1344	100	93.97	gb|YP_005226599.1	type VI secretion system baseplate subunit TssK [T6SS VF0569] [Klebsiella pneumoniae subsp. pneumoniae HS11286]
CAVp203	NODE_1_length_616051_cov_27.1315	268411	269100	dotU/tssL	1-690/690	100	90.44	gb|YP_005226600.1	type VI secretion system protein DotU/TssL family [T6SS VF0569] [Klebsiella pneumoniae subsp. pneumoniae HS11286]
CAVp203	NODE_1_length_616051_cov_27.1315	270808	271299	hcp/tssD	1-492/492	100	96.34	gb|YP_005226602.1	type VI secretion system protein Hcp family [T6SS VF0569] [Klebsiella pneumoniae subsp. pneumoniae HS11286]
CAVp203	NODE_1_length_616051_cov_27.1315	271569	274223	clpV/tssH	1-2655/2655	100	93.94	gb|YP_005226603.1	type VI secretion system ATPase TssH [T6SS VF0569] [Klebsiella pneumoniae subsp. pneumoniae HS11286]
CAVp203	NODE_1_length_616051_cov_27.1315	274225	276593	vgrG/tssI	1-2369/2370	99.96	95.31	gb|YP_005226604.1	type VI secretion system tip protein VgrG [T6SS VF0569] [Klebsiella pneumoniae subsp. pneumoniae HS11286]
CAVp203	NODE_1_length_616051_cov_27.1315	277437	277958	tli1	1-531/531	98.31	93.41	gb|YP_005226607.1	type VI secretion system immunity protein [T6SS VF0569] [Klebsiella pneumoniae subsp. pneumoniae HS11286]
CAVp203	NODE_1_length_616051_cov_27.1315	278027	278556	tli1	1-530/531	99.62	90.77	gb|YP_005226608.1	type VI secretion system immunity protein [T6SS VF0569] [Klebsiella pneumoniae subsp. pneumoniae HS11286]
CAVp203	NODE_1_length_616051_cov_27.1315	278545	280958	VF0569	1-2414/2418	99.79	92.88	tle1	type VI secretion system effector [T6SS VF0569] [Klebsiella pneumoniae subsp. pneumoniae HS11286]
CAVp203	NODE_1_length_616051_cov_27.1315	281007	281264	KPHS_23120	1-258/258	100	96.51	gb|YP_005226612.1	PaaR repeat-containing protein [T6SS VF0569] [Klebsiella pneumoniae subsp. pneumoniae HS11286]
CAVp203	NODE_1_length_616051_cov_27.1315	282384	285809	icmF/tssM	1-3426/3426	100	94.45	gb|YP_005226614.1	type VI secretion protein TssM [T6SS VF0569] [Klebsiella pneumoniae subsp. pneumoniae HS11286]
CAVp203	NODE_1_length_616051_cov_27.1315	289037	290791	tssF	1-1755/1755	100	94.42	gb|YP_005226617.1	type VI secretion system baseplate subunit TssF [T6SS VF0569] [Klebsiella pneumoniae subsp. pneumoniae HS11286]
CAVp203	NODE_1_length_616051_cov_27.1315	290755	291840	tssG	1-1086/1086	100	90.52	gb|YP_005226618.1	type VI secretion system baseplate subunit TssG [T6SS VF0569] [Klebsiella pneumoniae subsp. pneumoniae HS11286]
CAVp203	NODE_1_length_616051_cov_27.1315	291818	292360	sciN/tssJ	1-543/543	100	93.55	gb|YP_005226619.1	type VI secretion system lipoprotein TssJ [T6SS VF0569] [Klebsiella pneumoniae subsp. pneumoniae HS11286]
CAVp203	NODE_1_length_616051_cov_27.1315	579541	580476	iroE	1-936/936	99.89	83.46	gb|YP_002919453	siderophore esterase IroE [Sal VF0563] [Klebsiella pneumoniae subsp. pneumoniae NTUH-K2044]
CAVp203	NODE_2_length_579347_cov_30.1106	76707	77287	ykgK/ecpR	11-591/591	98.31	87.09	gb|NP_286011	regulator protein EcpR [ECP VF0404] [Escherichia coli O157:H7 str. EDL933]
CAVp203	NODE_2_length_579347_cov_30.1106	77361	77944	yagZ/ecpA	1-584/588	99.32	89.38	gb|NP_286010	E. coli common pilus structural subunit EcpA [ECP VF0404] [Escherichia coli O157:H7 str. EDL933]
CAVp203	NODE_2_length_579347_cov_30.1106	78007	78675	yagY/ecpB	1-669/669	100	87.14	gb|NP_286009	E. coli common pilus chaperone EcpB [ECP VF0404] [Escherichia coli O157:H7 str. EDL933]
CAVp203	NODE_2_length_579347_cov_30.1106	78701	81226	yagX/ecpC	1-2526/2526	99.92	87.5	gb|NP_286008	E. coli common pilus usher EcpC [ECP VF0404] [Escherichia coli O157:H7 str. EDL933]
CAVp203	NODE_2_length_579347_cov_30.1106	81216	82859	yagW/ecpD	1-1644/1644	100	88.38	gb|NP_286007	polymerized tip adhesin of ECP fibers [ECP VF0404] [Escherichia coli O157:H7 str. EDL933]
CAVp203	NODE_2_length_579347_cov_30.1106	82785	83538	yagV/ecpE	3-756/756	99.74	83.95	gb|NP_286006	E. coli common pilus chaperone EcpE [ECP VF0404] [Escherichia coli O157:H7 str. EDL933]
CAVp203	NODE_2_length_579347_cov_30.1106	232745	235891	acrB	1-3147/3147	100	95.14	gb|YP_002918165.1	acriflavine resistance protein B [AcrAB VF0568] [Klebsiella pneumoniae subsp. pneumoniae NTUH-K2044]
CAVp203	NODE_2_length_579347_cov_30.1106	235914	237107	acrA	1-1194/1194	100	95.73	gb|YP_002918166.1	acriflavine resistance protein A [AcrAB VF0568] [Klebsiella pneumoniae subsp. pneumoniae NTUH-K2044]
CAVp203	NODE_2_length_579347_cov_30.1106	416467	417074	entD	23-630/630	96.51	89.64	gb|YP_002918366.1	enterochelin synthetase component D [Ent VF0562] [Klebsiella pneumoniae subsp. pneumoniae NTUH-K2044]
CAVp203	NODE_2_length_579347_cov_30.1106	417163	419391	fepA	1-2229/2229	100	95.87	gb|YP_002918367.1	outer membrane receptor FepA [Ent VF0562] [Klebsiella pneumoniae subsp. pneumoniae NTUH-K2044]
CAVp203	NODE_2_length_579347_cov_30.1106	419651	420859	fes	1-1209/1209	100	94.13	gb|YP_002918368.1	enterobactin/ferric enterobactin esterase [Ent VF0562] [Klebsiella pneumoniae subsp. pneumoniae NTUH-K2044]
CAVp203	NODE_2_length_579347_cov_30.1106	421101	424982	entF	1-3882/3882	100	95.8	gb|YP_002918370.1	enterobactin synthase subunit F [Ent VF0562] [Klebsiella pneumoniae subsp. pneumoniae NTUH-K2044]
CAVp203	NODE_2_length_579347_cov_30.1106	425047	425841	fepC	1-795/795	100	97.48	gb|YP_002918371.1	iron-enterobactin transporter ATP-binding protein [Ent VF0562] [Klebsiella pneumoniae subsp. pneumoniae NTUH-K2044]
CAVp203	NODE_2_length_579347_cov_30.1106	425838	426830	fepG	1-993/993	100	96.47	gb|YP_002918372.1	iron-enterobactin transporter permease [Ent VF0562] [Klebsiella pneumoniae subsp. pneumoniae NTUH-K2044]
CAVp203	NODE_2_length_579347_cov_30.1106	426827	427834	fepD	1-1008/1008	100	96.13	gb|YP_002918373.1	iron-enterobactin transporter membrane protein [Ent VF0562] [Klebsiella pneumoniae subsp. pneumoniae NTUH-K2044]
CAVp203	NODE_2_length_579347_cov_30.1106	427947	429184	ybdA	1-1238/1242	99.68	95.64	gb|YP_002918375.1	enterobactin exporter EntS [Ent VF0562] [Klebsiella pneumoniae subsp. pneumoniae NTUH-K2044]
CAVp203	NODE_2_length_579347_cov_30.1106	429564	430523	fepB	1-960/960	100	94.48	gb|YP_002918376.1	iron-enterobactin transporter periplasmic binding protein [Ent VF0562] [Klebsiella pneumoniae subsp. pneumoniae NTUH-K2044]
CAVp203	NODE_2_length_579347_cov_30.1106	430700	431887	entC	1-1188/1188	100	93.77	gb|YP_002918377.1	isochorismate synthase [Ent VF0562] [Klebsiella pneumoniae subsp. pneumoniae NTUH-K2044]
CAVp203	NODE_2_length_579347_cov_30.1106	431897	433504	entE	1-1608/1608	100	95.03	gb|YP_002918378.1	enterobactin synthase subunit E [Ent VF0562] [Klebsiella pneumoniae subsp. pneumoniae NTUH-K2044]
CAVp203	NODE_2_length_579347_cov_30.1106	433518	434369	entB	1-852/852	100	95.42	gb|YP_002918379.1	23-dihydro-23-dihydroxybenzoate synthetase isochroismatase [Ent VF0562] [Klebsiella pneumoniae subsp. pneumoniae NTUH-K2044]
CAVp203	NODE_2_length_579347_cov_30.1106	434339	435124	entA	1-786/786	100	94.91	gb|YP_002918380.1	23-dihydroxybenzoate-23-dehydrogenase [Ent VF0562] [Klebsiella pneumoniae subsp. pneumoniae NTUH-K2044]
CAVp203	NODE_44_length_12458_cov_60.3654	330	1736	gnd	1-1407/1407	100	95.74	gb|YP_002920353.1	6-phosphogluconate dehydrogenase [Capsule VF0560] [Klebsiella pneumoniae subsp. pneumoniae NTUH-K2044]
CAVp203	NODE_56_length_7200_cov_50.2264	688	2208	wzi	1-1515/1515	100	86.72	gb|YP_002920367.1	surface assembly of capsule [Capsule VF0560] [Klebsiella pneumoniae subsp. pneumoniae NTUH-K2044]
CAVp203	NODE_56_length_7200_cov_50.2264	2353	3478	wza	1-1126/1134	99.29	80.37	gb|YP_002920366.1	capsule polysaccharide export protein precursor [Capsule VF0560] [Klebsiella pneumoniae subsp. pneumoniae NTUH-K2044]
CAVp203	NODE_5_length_294424_cov_28.8899	179855	180478	rcsA	1-624/624	100	91.99	gb|YP_002920216.1	transcriptional activator for ctr capsule biosynthesis [RcsAB VF0571] [Klebsiella pneumoniae subsp. pneumoniae NTUH-K2044]
CAVp203	NODE_66_length_4636_cov_41.7916	341	1507	ugd	1-1167/1167	100	95.03	gb|YP_002920350.1	UDP-glucose 6-dehydrogenase [Capsule VF0560] [Klebsiella pneumoniae subsp. pneumoniae NTUH-K2044]
CAVp203	NODE_6_length_289932_cov_29.2778	129817	130467	rcsB	1-651/651	100	97.54	gb|YP_002920501.1	transcriptional regulator RcsB [RcsAB VF0571] [Klebsiella pneumoniae subsp. pneumoniae NTUH-K2044]
CAVp203	NODE_6_length_289932_cov_29.2778	287750	288646	galF	1-897/897	100	94.98	gb|YP_002920369.1	UTP-glucose-1-phosphate uridylyltransferase subunit GalF [Capsule VF0560] [Klebsiella pneumoniae subsp. pneumoniae NTUH-K2044]
CAVp203	NODE_6_length_289932_cov_29.2778	289039	289667	cpsACP	1-629/630	99.84	87.28	gb|YP_002920368.1	phosphatase PAP2 family protein [Capsule VF0560] [Klebsiella pneumoniae subsp. pneumoniae NTUH-K2044]
CAVp203	NODE_84_length_1639_cov_52.781	1	1389	manC	28-1416/1416	98.09	97.12	gb|YP_002920352.1	mannose-1-phosphate guanylyltransferase [Capsule VF0560] [Klebsiella pneumoniae subsp. pneumoniae NTUH-K2044]
CAVp203	NODE_8_length_208836_cov_32.4796	97254	97962	mrkH	3-711/711	99.72	94.36	gb|YP_002921121.1	transcriptional activator [Type 3 fimbriae VF0567] [Klebsiella pneumoniae subsp. pneumoniae NTUH-K2044]
CAVp203	NODE_8_length_208836_cov_32.4796	97968	98552	mrkI	1-585/585	99.83	89.25	gb|YP_002921122.1	LuxR family regulatory protein [Type 3 fimbriae VF0567] [Klebsiella pneumoniae subsp. pneumoniae NTUH-K2044]
CAVp203	NODE_8_length_208836_cov_32.4796	98696	99412	mrkJ	1-717/717	100	90.52	gb|YP_002921123.1	phosphodiesterase [Type 3 fimbriae VF0567] [Klebsiella pneumoniae subsp. pneumoniae NTUH-K2044]
CAVp203	NODE_8_length_208836_cov_32.4796	99446	100081	mrkF	1-636/636	100	92.61	gb|YP_002921124	type 3 fimbrial minor pilin subunit MrkF [Type 3 fimbriae VF0567] [Klebsiella pneumoniae subsp. pneumoniae NTUH-K2044]
CAVp203	NODE_8_length_208836_cov_32.4796	100095	101090	mrkD	1-996/996	100	93.78	gb|YP_002921125	fimbrial adhesin protein precursor MrkD [Type 3 fimbriae VF0567] [Klebsiella pneumoniae subsp. pneumoniae NTUH-K2044]
CAVp203	NODE_8_length_208836_cov_32.4796	101081	103567	mrkC	1-2487/2487	100	95.38	gb|YP_002921126	fimbrial biogenesis outer membrane usher protein mrkC precursor [Type 3 fimbriae VF0567] [Klebsiella pneumoniae subsp. pneumoniae NTUH-K2044]
CAVp203	NODE_8_length_208836_cov_32.4796	103579	104280	mrkB	1-702/702	100	99.14	gb|YP_002921127	fimbrial chaperone protein mrkB precursor [Type 3 fimbriae VF0567] [Klebsiella pneumoniae subsp. pneumoniae NTUH-K2044]
CAVp203	NODE_8_length_208836_cov_32.4796	104376	104984	mrkA	1-609/609	100	98.03	gb|YP_002921128	type 3 fimbrial major pilin subunit MrkA [Type 3 fimbriae VF0567] [Klebsiella pneumoniae subsp. pneumoniae NTUH-K2044]
CAVp203	NODE_8_length_208836_cov_32.4796	109855	110459	fimB	1-605/606	99.83	88.93	gb|YP_002921134.1	tyrosine recombinase [Type I fimbriae VF0566] [Klebsiella pneumoniae subsp. pneumoniae NTUH-K2044]
CAVp203	NODE_8_length_208836_cov_32.4796	110913	111521	fimE	1-609/609	99.84	87.7	gb|YP_002921135.1	tyrosine recombinase [Type I fimbriae VF0566] [Klebsiella pneumoniae subsp. pneumoniae NTUH-K2044]
CAVp203	NODE_8_length_208836_cov_32.4796	112001	112549	fimA	1-549/549	100	93.08	gb|YP_002921137.1	type 1 major fimbrial subunit precursor [Type I fimbriae VF0566] [Klebsiella pneumoniae subsp. pneumoniae NTUH-K2044]
CAVp203	NODE_8_length_208836_cov_32.4796	112523	113157	fimI	3-636/636	99.69	91.02	gb|YP_002921138.1	type 1 pilus biosynthesis fimbrial protein [Type I fimbriae VF0566] [Klebsiella pneumoniae subsp. pneumoniae NTUH-K2044]
CAVp203	NODE_8_length_208836_cov_32.4796	113186	113911	fimC	1-726/726	100	90.77	gb|YP_002921139.1	periplasmic chaperone [Type I fimbriae VF0566] [Klebsiella pneumoniae subsp. pneumoniae NTUH-K2044]
CAVp203	NODE_8_length_208836_cov_32.4796	113961	116605	fimD	2-2646/2646	99.96	92.89	gb|YP_002921140.1	outer membrane usher protein [Type I fimbriae VF0566] [Klebsiella pneumoniae subsp. pneumoniae NTUH-K2044]
CAVp203	NODE_8_length_208836_cov_32.4796	116613	117143	fimF	1-531/531	100	90.77	gb|YP_002921141.1	type 1 fimbrial minor component [Type I fimbriae VF0566] [Klebsiella pneumoniae subsp. pneumoniae NTUH-K2044]
CAVp203	NODE_8_length_208836_cov_32.4796	117156	117656	fimG	1-501/501	100	94.61	gb|YP_002921142.1	type 1 fimbrial minor component [Type I fimbriae VF0566] [Klebsiella pneumoniae subsp. pneumoniae NTUH-K2044]
CAVp203	NODE_8_length_208836_cov_32.4796	117671	118579	fimH	1-909/909	100	94.72	gb|YP_002921143.1	type 1 fimbrial adhesin precursor [Type I fimbriae VF0566] [Klebsiella pneumoniae subsp. pneumoniae NTUH-K2044]
CAVp26	NODE_10_length_208727_cov_27.148	97145	97853	mrkH	3-711/711	99.72	94.36	gb|YP_002921121.1	transcriptional activator [Type 3 fimbriae VF0567] [Klebsiella pneumoniae subsp. pneumoniae NTUH-K2044]
CAVp26	NODE_10_length_208727_cov_27.148	97859	98443	mrkI	1-585/585	99.83	89.25	gb|YP_002921122.1	LuxR family regulatory protein [Type 3 fimbriae VF0567] [Klebsiella pneumoniae subsp. pneumoniae NTUH-K2044]
CAVp26	NODE_10_length_208727_cov_27.148	98587	99303	mrkJ	1-717/717	100	90.52	gb|YP_002921123.1	phosphodiesterase [Type 3 fimbriae VF0567] [Klebsiella pneumoniae subsp. pneumoniae NTUH-K2044]
CAVp26	NODE_10_length_208727_cov_27.148	99337	99972	mrkF	1-636/636	100	92.61	gb|YP_002921124	type 3 fimbrial minor pilin subunit MrkF [Type 3 fimbriae VF0567] [Klebsiella pneumoniae subsp. pneumoniae NTUH-K2044]
CAVp26	NODE_10_length_208727_cov_27.148	99986	100981	mrkD	1-996/996	100	93.78	gb|YP_002921125	fimbrial adhesin protein precursor MrkD [Type 3 fimbriae VF0567] [Klebsiella pneumoniae subsp. pneumoniae NTUH-K2044]
CAVp26	NODE_10_length_208727_cov_27.148	100972	103458	mrkC	1-2487/2487	100	95.38	gb|YP_002921126	fimbrial biogenesis outer membrane usher protein mrkC precursor [Type 3 fimbriae VF0567] [Klebsiella pneumoniae subsp. pneumoniae NTUH-K2044]
CAVp26	NODE_10_length_208727_cov_27.148	103470	104171	mrkB	1-702/702	100	99.14	gb|YP_002921127	fimbrial chaperone protein mrkB precursor [Type 3 fimbriae VF0567] [Klebsiella pneumoniae subsp. pneumoniae NTUH-K2044]
CAVp26	NODE_10_length_208727_cov_27.148	104267	104875	mrkA	1-609/609	100	98.03	gb|YP_002921128	type 3 fimbrial major pilin subunit MrkA [Type 3 fimbriae VF0567] [Klebsiella pneumoniae subsp. pneumoniae NTUH-K2044]
CAVp26	NODE_10_length_208727_cov_27.148	109746	110350	fimB	1-605/606	99.83	88.93	gb|YP_002921134.1	tyrosine recombinase [Type I fimbriae VF0566] [Klebsiella pneumoniae subsp. pneumoniae NTUH-K2044]
CAVp26	NODE_10_length_208727_cov_27.148	110804	111412	fimE	1-609/609	99.84	87.7	gb|YP_002921135.1	tyrosine recombinase [Type I fimbriae VF0566] [Klebsiella pneumoniae subsp. pneumoniae NTUH-K2044]
CAVp26	NODE_10_length_208727_cov_27.148	111892	112440	fimA	1-549/549	100	93.08	gb|YP_002921137.1	type 1 major fimbrial subunit precursor [Type I fimbriae VF0566] [Klebsiella pneumoniae subsp. pneumoniae NTUH-K2044]
CAVp26	NODE_10_length_208727_cov_27.148	112414	113048	fimI	3-636/636	99.69	91.02	gb|YP_002921138.1	type 1 pilus biosynthesis fimbrial protein [Type I fimbriae VF0566] [Klebsiella pneumoniae subsp. pneumoniae NTUH-K2044]
CAVp26	NODE_10_length_208727_cov_27.148	113077	113802	fimC	1-726/726	100	90.77	gb|YP_002921139.1	periplasmic chaperone [Type I fimbriae VF0566] [Klebsiella pneumoniae subsp. pneumoniae NTUH-K2044]
CAVp26	NODE_10_length_208727_cov_27.148	113852	116496	fimD	2-2646/2646	99.96	92.89	gb|YP_002921140.1	outer membrane usher protein [Type I fimbriae VF0566] [Klebsiella pneumoniae subsp. pneumoniae NTUH-K2044]
CAVp26	NODE_10_length_208727_cov_27.148	116504	117034	fimF	1-531/531	100	90.77	gb|YP_002921141.1	type 1 fimbrial minor component [Type I fimbriae VF0566] [Klebsiella pneumoniae subsp. pneumoniae NTUH-K2044]
CAVp26	NODE_10_length_208727_cov_27.148	117047	117547	fimG	1-501/501	100	94.61	gb|YP_002921142.1	type 1 fimbrial minor component [Type I fimbriae VF0566] [Klebsiella pneumoniae subsp. pneumoniae NTUH-K2044]
CAVp26	NODE_10_length_208727_cov_27.148	117562	118470	fimH	1-909/909	100	94.72	gb|YP_002921143.1	type 1 fimbrial adhesin precursor [Type I fimbriae VF0566] [Klebsiella pneumoniae subsp. pneumoniae NTUH-K2044]
CAVp26	NODE_15_length_141056_cov_25.5202	75781	76851	ompA	1-1041/1041	100	83.75	gb|AAF37887	outer membrane protein A [OmpA VF0236] [Escherichia coli O18:K1:H7 str. RS218]
CAVp26	NODE_1_length_615937_cov_22.2199	35576	36511	iroE	1-936/936	99.89	83.46	gb|YP_002919453	siderophore esterase IroE [Sal VF0563] [Klebsiella pneumoniae subsp. pneumoniae NTUH-K2044]
CAVp26	NODE_1_length_615937_cov_22.2199	323580	324122	sciN/tssJ	1-543/543	100	93.55	gb|YP_005226619.1	type VI secretion system lipoprotein TssJ [T6SS VF0569] [Klebsiella pneumoniae subsp. pneumoniae HS11286]
CAVp26	NODE_1_length_615937_cov_22.2199	324100	325185	tssG	1-1086/1086	100	90.52	gb|YP_005226618.1	type VI secretion system baseplate subunit TssG [T6SS VF0569] [Klebsiella pneumoniae subsp. pneumoniae HS11286]
CAVp26	NODE_1_length_615937_cov_22.2199	325149	326903	tssF	1-1755/1755	100	94.42	gb|YP_005226617.1	type VI secretion system baseplate subunit TssF [T6SS VF0569] [Klebsiella pneumoniae subsp. pneumoniae HS11286]
CAVp26	NODE_1_length_615937_cov_22.2199	330131	333556	icmF/tssM	1-3426/3426	100	94.45	gb|YP_005226614.1	type VI secretion protein TssM [T6SS VF0569] [Klebsiella pneumoniae subsp. pneumoniae HS11286]
CAVp26	NODE_1_length_615937_cov_22.2199	334676	334933	KPHS_23120	1-258/258	100	96.51	gb|YP_005226612.1	PaaR repeat-containing protein [T6SS VF0569] [Klebsiella pneumoniae subsp. pneumoniae HS11286]
CAVp26	NODE_1_length_615937_cov_22.2199	334982	337395	VF0569	1-2414/2418	99.79	92.88	tle1	type VI secretion system effector [T6SS VF0569] [Klebsiella pneumoniae subsp. pneumoniae HS11286]
CAVp26	NODE_1_length_615937_cov_22.2199	337384	337911	tli1	1-530/531	99.25	90.39	gb|YP_005226608.1	type VI secretion system immunity protein [T6SS VF0569] [Klebsiella pneumoniae subsp. pneumoniae HS11286]
CAVp26	NODE_1_length_615937_cov_22.2199	337980	338501	tli1	1-531/531	98.31	93.41	gb|YP_005226607.1	type VI secretion system immunity protein [T6SS VF0569] [Klebsiella pneumoniae subsp. pneumoniae HS11286]
CAVp26	NODE_1_length_615937_cov_22.2199	339345	341713	vgrG/tssI	1-2369/2370	99.96	95.31	gb|YP_005226604.1	type VI secretion system tip protein VgrG [T6SS VF0569] [Klebsiella pneumoniae subsp. pneumoniae HS11286]
CAVp26	NODE_1_length_615937_cov_22.2199	341715	344369	clpV/tssH	1-2655/2655	100	93.94	gb|YP_005226603.1	type VI secretion system ATPase TssH [T6SS VF0569] [Klebsiella pneumoniae subsp. pneumoniae HS11286]
CAVp26	NODE_1_length_615937_cov_22.2199	344639	345130	hcp/tssD	1-492/492	100	96.34	gb|YP_005226602.1	type VI secretion system protein Hcp family [T6SS VF0569] [Klebsiella pneumoniae subsp. pneumoniae HS11286]
CAVp26	NODE_1_length_615937_cov_22.2199	346838	347527	dotU/tssL	1-690/690	100	90.44	gb|YP_005226600.1	type VI secretion system protein DotU/TssL family [T6SS VF0569] [Klebsiella pneumoniae subsp. pneumoniae HS11286]
CAVp26	NODE_1_length_615937_cov_22.2199	347524	348867	vasE/tssK	1-1344/1344	100	93.97	gb|YP_005226599.1	type VI secretion system baseplate subunit TssK [T6SS VF0569] [Klebsiella pneumoniae subsp. pneumoniae HS11286]
CAVp26	NODE_1_length_615937_cov_22.2199	348877	350421	vipB/tssC	1-1545/1545	100	93.85	gb|YP_005226598.1	type VI secretion system contractile sheath large subunit VipB [T6SS VF0569] [Klebsiella pneumoniae subsp. pneumoniae HS11286]
CAVp26	NODE_1_length_615937_cov_22.2199	350464	350955	vipA/tssB	1-492/492	100	93.09	gb|YP_005226597.1	type VI secretion system contractile sheath small subunit VipA [T6SS VF0569] [Klebsiella pneumoniae subsp. pneumoniae HS11286]
CAVp26	NODE_3_length_579353_cov_25.553	76707	77287	ykgK/ecpR	11-591/591	98.31	87.09	gb|NP_286011	regulator protein EcpR [ECP VF0404] [Escherichia coli O157:H7 str. EDL933]
CAVp26	NODE_3_length_579353_cov_25.553	77361	77944	yagZ/ecpA	1-584/588	99.32	89.38	gb|NP_286010	E. coli common pilus structural subunit EcpA [ECP VF0404] [Escherichia coli O157:H7 str. EDL933]
CAVp26	NODE_3_length_579353_cov_25.553	78007	78675	yagY/ecpB	1-669/669	100	87.14	gb|NP_286009	E. coli common pilus chaperone EcpB [ECP VF0404] [Escherichia coli O157:H7 str. EDL933]
CAVp26	NODE_3_length_579353_cov_25.553	78701	81226	yagX/ecpC	1-2526/2526	99.92	87.5	gb|NP_286008	E. coli common pilus usher EcpC [ECP VF0404] [Escherichia coli O157:H7 str. EDL933]
CAVp26	NODE_3_length_579353_cov_25.553	81216	82859	yagW/ecpD	1-1644/1644	100	88.38	gb|NP_286007	polymerized tip adhesin of ECP fibers [ECP VF0404] [Escherichia coli O157:H7 str. EDL933]
CAVp26	NODE_3_length_579353_cov_25.553	82785	83538	yagV/ecpE	3-756/756	99.74	83.95	gb|NP_286006	E. coli common pilus chaperone EcpE [ECP VF0404] [Escherichia coli O157:H7 str. EDL933]
CAVp26	NODE_3_length_579353_cov_25.553	232745	235891	acrB	1-3147/3147	100	95.14	gb|YP_002918165.1	acriflavine resistance protein B [AcrAB VF0568] [Klebsiella pneumoniae subsp. pneumoniae NTUH-K2044]
CAVp26	NODE_3_length_579353_cov_25.553	235914	237107	acrA	1-1194/1194	100	95.73	gb|YP_002918166.1	acriflavine resistance protein A [AcrAB VF0568] [Klebsiella pneumoniae subsp. pneumoniae NTUH-K2044]
CAVp26	NODE_3_length_579353_cov_25.553	416467	417074	entD	23-630/630	96.51	89.64	gb|YP_002918366.1	enterochelin synthetase component D [Ent VF0562] [Klebsiella pneumoniae subsp. pneumoniae NTUH-K2044]
CAVp26	NODE_3_length_579353_cov_25.553	417163	419391	fepA	1-2229/2229	100	95.87	gb|YP_002918367.1	outer membrane receptor FepA [Ent VF0562] [Klebsiella pneumoniae subsp. pneumoniae NTUH-K2044]
CAVp26	NODE_3_length_579353_cov_25.553	419651	420859	fes	1-1209/1209	100	94.13	gb|YP_002918368.1	enterobactin/ferric enterobactin esterase [Ent VF0562] [Klebsiella pneumoniae subsp. pneumoniae NTUH-K2044]
CAVp26	NODE_3_length_579353_cov_25.553	421101	424982	entF	1-3882/3882	100	95.8	gb|YP_002918370.1	enterobactin synthase subunit F [Ent VF0562] [Klebsiella pneumoniae subsp. pneumoniae NTUH-K2044]
CAVp26	NODE_3_length_579353_cov_25.553	425047	425841	fepC	1-795/795	100	97.48	gb|YP_002918371.1	iron-enterobactin transporter ATP-binding protein [Ent VF0562] [Klebsiella pneumoniae subsp. pneumoniae NTUH-K2044]
CAVp26	NODE_3_length_579353_cov_25.553	425838	426830	fepG	1-993/993	100	96.47	gb|YP_002918372.1	iron-enterobactin transporter permease [Ent VF0562] [Klebsiella pneumoniae subsp. pneumoniae NTUH-K2044]
CAVp26	NODE_3_length_579353_cov_25.553	426827	427834	fepD	1-1008/1008	100	96.13	gb|YP_002918373.1	iron-enterobactin transporter membrane protein [Ent VF0562] [Klebsiella pneumoniae subsp. pneumoniae NTUH-K2044]
CAVp26	NODE_3_length_579353_cov_25.553	427947	429184	ybdA	1-1238/1242	99.68	95.64	gb|YP_002918375.1	enterobactin exporter EntS [Ent VF0562] [Klebsiella pneumoniae subsp. pneumoniae NTUH-K2044]
CAVp26	NODE_3_length_579353_cov_25.553	429564	430523	fepB	1-960/960	100	94.48	gb|YP_002918376.1	iron-enterobactin transporter periplasmic binding protein [Ent VF0562] [Klebsiella pneumoniae subsp. pneumoniae NTUH-K2044]
CAVp26	NODE_3_length_579353_cov_25.553	430700	431887	entC	1-1188/1188	100	93.77	gb|YP_002918377.1	isochorismate synthase [Ent VF0562] [Klebsiella pneumoniae subsp. pneumoniae NTUH-K2044]
CAVp26	NODE_3_length_579353_cov_25.553	431897	433504	entE	1-1608/1608	100	95.03	gb|YP_002918378.1	enterobactin synthase subunit E [Ent VF0562] [Klebsiella pneumoniae subsp. pneumoniae NTUH-K2044]
CAVp26	NODE_3_length_579353_cov_25.553	433518	434369	entB	1-852/852	100	95.42	gb|YP_002918379.1	23-dihydro-23-dihydroxybenzoate synthetase isochroismatase [Ent VF0562] [Klebsiella pneumoniae subsp. pneumoniae NTUH-K2044]
CAVp26	NODE_3_length_579353_cov_25.553	434339	435124	entA	1-786/786	100	94.91	gb|YP_002918380.1	23-dihydroxybenzoate-23-dehydrogenase [Ent VF0562] [Klebsiella pneumoniae subsp. pneumoniae NTUH-K2044]
CAVp26	NODE_4_length_318973_cov_26.8254	129583	130233	rcsB	1-651/651	100	97.54	gb|YP_002920501.1	transcriptional regulator RcsB [RcsAB VF0571] [Klebsiella pneumoniae subsp. pneumoniae NTUH-K2044]
CAVp26	NODE_4_length_318973_cov_26.8254	287516	288412	galF	1-897/897	100	94.98	gb|YP_002920369.1	UTP-glucose-1-phosphate uridylyltransferase subunit GalF [Capsule VF0560] [Klebsiella pneumoniae subsp. pneumoniae NTUH-K2044]
CAVp26	NODE_4_length_318973_cov_26.8254	288805	289433	cpsACP	1-629/630	99.84	87.28	gb|YP_002920368.1	phosphatase PAP2 family protein [Capsule VF0560] [Klebsiella pneumoniae subsp. pneumoniae NTUH-K2044]
CAVp26	NODE_4_length_318973_cov_26.8254	290309	291829	wzi	1-1515/1515	100	86.72	gb|YP_002920367.1	surface assembly of capsule [Capsule VF0560] [Klebsiella pneumoniae subsp. pneumoniae NTUH-K2044]
CAVp26	NODE_4_length_318973_cov_26.8254	291974	293099	wza	1-1126/1134	99.29	80.37	gb|YP_002920366.1	capsule polysaccharide export protein precursor [Capsule VF0560] [Klebsiella pneumoniae subsp. pneumoniae NTUH-K2044]
CAVp26	NODE_4_length_318973_cov_26.8254	307467	308873	gnd	1-1407/1407	100	95.74	gb|YP_002920353.1	6-phosphogluconate dehydrogenase [Capsule VF0560] [Klebsiella pneumoniae subsp. pneumoniae NTUH-K2044]
CAVp26	NODE_4_length_318973_cov_26.8254	309099	310514	manC	1-1416/1416	100	97.11	gb|YP_002920352.1	mannose-1-phosphate guanylyltransferase [Capsule VF0560] [Klebsiella pneumoniae subsp. pneumoniae NTUH-K2044]
CAVp26	NODE_4_length_318973_cov_26.8254	310538	311908	manB	1-1371/1371	100	97.67	gb|YP_002920351.1	phosphomannomutase [Capsule VF0560] [Klebsiella pneumoniae subsp. pneumoniae NTUH-K2044]
CAVp26	NODE_4_length_318973_cov_26.8254	312072	313238	ugd	1-1167/1167	100	95.03	gb|YP_002920350.1	UDP-glucose 6-dehydrogenase [Capsule VF0560] [Klebsiella pneumoniae subsp. pneumoniae NTUH-K2044]
CAVp26	NODE_4_length_318973_cov_26.8254	316264	317679	manC	1-1416/1416	100	97.11	gb|YP_002920352.1	mannose-1-phosphate guanylyltransferase [Capsule VF0560] [Klebsiella pneumoniae subsp. pneumoniae NTUH-K2044]
CAVp26	NODE_4_length_318973_cov_26.8254	317703	318973	manB	1-1271/1371	92.71	97.95	gb|YP_002920351.1	phosphomannomutase [Capsule VF0560] [Klebsiella pneumoniae subsp. pneumoniae NTUH-K2044]
CAVp26	NODE_5_length_294796_cov_24.3035	114319	114942	rcsA	1-624/624	100	91.99	gb|YP_002920216.1	transcriptional activator for ctr capsule biosynthesis [RcsAB VF0571] [Klebsiella pneumoniae subsp. pneumoniae NTUH-K2044]
CAVp20	NODE_16_length_141056_cov_34.8804	75781	76851	ompA	1-1041/1041	100	83.75	gb|AAF37887	outer membrane protein A [OmpA VF0236] [Escherichia coli O18:K1:H7 str. RS218]
CAVp20	NODE_1_length_556089_cov_32.4027	263730	264272	sciN/tssJ	1-543/543	100	93.55	gb|YP_005226619.1	type VI secretion system lipoprotein TssJ [T6SS VF0569] [Klebsiella pneumoniae subsp. pneumoniae HS11286]
CAVp20	NODE_1_length_556089_cov_32.4027	264250	265335	tssG	1-1086/1086	100	90.52	gb|YP_005226618.1	type VI secretion system baseplate subunit TssG [T6SS VF0569] [Klebsiella pneumoniae subsp. pneumoniae HS11286]
CAVp20	NODE_1_length_556089_cov_32.4027	265299	267053	tssF	1-1755/1755	100	94.42	gb|YP_005226617.1	type VI secretion system baseplate subunit TssF [T6SS VF0569] [Klebsiella pneumoniae subsp. pneumoniae HS11286]
CAVp20	NODE_1_length_556089_cov_32.4027	270281	273706	icmF/tssM	1-3426/3426	100	94.45	gb|YP_005226614.1	type VI secretion protein TssM [T6SS VF0569] [Klebsiella pneumoniae subsp. pneumoniae HS11286]
CAVp20	NODE_1_length_556089_cov_32.4027	274826	275083	KPHS_23120	1-258/258	100	96.51	gb|YP_005226612.1	PaaR repeat-containing protein [T6SS VF0569] [Klebsiella pneumoniae subsp. pneumoniae HS11286]
CAVp20	NODE_1_length_556089_cov_32.4027	275132	277545	VF0569	1-2414/2418	99.79	92.88	tle1	type VI secretion system effector [T6SS VF0569] [Klebsiella pneumoniae subsp. pneumoniae HS11286]
CAVp20	NODE_1_length_556089_cov_32.4027	277534	278063	tli1	1-530/531	99.62	90.77	gb|YP_005226608.1	type VI secretion system immunity protein [T6SS VF0569] [Klebsiella pneumoniae subsp. pneumoniae HS11286]
CAVp20	NODE_1_length_556089_cov_32.4027	278132	278653	tli1	1-531/531	98.31	93.41	gb|YP_005226607.1	type VI secretion system immunity protein [T6SS VF0569] [Klebsiella pneumoniae subsp. pneumoniae HS11286]
CAVp20	NODE_1_length_556089_cov_32.4027	279497	281865	vgrG/tssI	1-2369/2370	99.96	95.31	gb|YP_005226604.1	type VI secretion system tip protein VgrG [T6SS VF0569] [Klebsiella pneumoniae subsp. pneumoniae HS11286]
CAVp20	NODE_1_length_556089_cov_32.4027	281867	284521	clpV/tssH	1-2655/2655	100	93.94	gb|YP_005226603.1	type VI secretion system ATPase TssH [T6SS VF0569] [Klebsiella pneumoniae subsp. pneumoniae HS11286]
CAVp20	NODE_1_length_556089_cov_32.4027	284791	285282	hcp/tssD	1-492/492	100	96.34	gb|YP_005226602.1	type VI secretion system protein Hcp family [T6SS VF0569] [Klebsiella pneumoniae subsp. pneumoniae HS11286]
CAVp20	NODE_1_length_556089_cov_32.4027	286990	287679	dotU/tssL	1-690/690	100	90.44	gb|YP_005226600.1	type VI secretion system protein DotU/TssL family [T6SS VF0569] [Klebsiella pneumoniae subsp. pneumoniae HS11286]
CAVp20	NODE_1_length_556089_cov_32.4027	287676	289019	vasE/tssK	1-1344/1344	100	93.97	gb|YP_005226599.1	type VI secretion system baseplate subunit TssK [T6SS VF0569] [Klebsiella pneumoniae subsp. pneumoniae HS11286]
CAVp20	NODE_1_length_556089_cov_32.4027	289029	290573	vipB/tssC	1-1545/1545	100	93.85	gb|YP_005226598.1	type VI secretion system contractile sheath large subunit VipB [T6SS VF0569] [Klebsiella pneumoniae subsp. pneumoniae HS11286]
CAVp20	NODE_1_length_556089_cov_32.4027	290616	291107	vipA/tssB	1-492/492	100	93.09	gb|YP_005226597.1	type VI secretion system contractile sheath small subunit VipA [T6SS VF0569] [Klebsiella pneumoniae subsp. pneumoniae HS11286]
CAVp20	NODE_2_length_398493_cov_36.936	76707	77287	ykgK/ecpR	11-591/591	98.31	87.09	gb|NP_286011	regulator protein EcpR [ECP VF0404] [Escherichia coli O157:H7 str. EDL933]
CAVp20	NODE_2_length_398493_cov_36.936	77361	77944	yagZ/ecpA	1-584/588	99.32	89.38	gb|NP_286010	E. coli common pilus structural subunit EcpA [ECP VF0404] [Escherichia coli O157:H7 str. EDL933]
CAVp20	NODE_2_length_398493_cov_36.936	78007	78675	yagY/ecpB	1-669/669	100	87.14	gb|NP_286009	E. coli common pilus chaperone EcpB [ECP VF0404] [Escherichia coli O157:H7 str. EDL933]
CAVp20	NODE_2_length_398493_cov_36.936	78701	81226	yagX/ecpC	1-2526/2526	99.92	87.5	gb|NP_286008	E. coli common pilus usher EcpC [ECP VF0404] [Escherichia coli O157:H7 str. EDL933]
CAVp20	NODE_2_length_398493_cov_36.936	81216	82859	yagW/ecpD	1-1644/1644	100	88.38	gb|NP_286007	polymerized tip adhesin of ECP fibers [ECP VF0404] [Escherichia coli O157:H7 str. EDL933]
CAVp20	NODE_2_length_398493_cov_36.936	82785	83538	yagV/ecpE	3-756/756	99.74	83.95	gb|NP_286006	E. coli common pilus chaperone EcpE [ECP VF0404] [Escherichia coli O157:H7 str. EDL933]
CAVp20	NODE_2_length_398493_cov_36.936	232744	235890	acrB	1-3147/3147	100	95.14	gb|YP_002918165.1	acriflavine resistance protein B [AcrAB VF0568] [Klebsiella pneumoniae subsp. pneumoniae NTUH-K2044]
CAVp20	NODE_2_length_398493_cov_36.936	235913	237106	acrA	1-1194/1194	100	95.73	gb|YP_002918166.1	acriflavine resistance protein A [AcrAB VF0568] [Klebsiella pneumoniae subsp. pneumoniae NTUH-K2044]
CAVp20	NODE_33_length_56991_cov_32.7846	23488	24423	iroE	1-936/936	99.89	83.46	gb|YP_002919453	siderophore esterase IroE [Sal VF0563] [Klebsiella pneumoniae subsp. pneumoniae NTUH-K2044]
CAVp20	NODE_38_length_29191_cov_57.0823	527	2047	wzi	1-1515/1515	100	86.72	gb|YP_002920367.1	surface assembly of capsule [Capsule VF0560] [Klebsiella pneumoniae subsp. pneumoniae NTUH-K2044]
CAVp20	NODE_38_length_29191_cov_57.0823	2192	3317	wza	1-1126/1134	99.29	80.37	gb|YP_002920366.1	capsule polysaccharide export protein precursor [Capsule VF0560] [Klebsiella pneumoniae subsp. pneumoniae NTUH-K2044]
CAVp20	NODE_38_length_29191_cov_57.0823	17685	19091	gnd	1-1407/1407	100	95.74	gb|YP_002920353.1	6-phosphogluconate dehydrogenase [Capsule VF0560] [Klebsiella pneumoniae subsp. pneumoniae NTUH-K2044]
CAVp20	NODE_38_length_29191_cov_57.0823	19317	20732	manC	1-1416/1416	100	97.11	gb|YP_002920352.1	mannose-1-phosphate guanylyltransferase [Capsule VF0560] [Klebsiella pneumoniae subsp. pneumoniae NTUH-K2044]
CAVp20	NODE_38_length_29191_cov_57.0823	20756	22126	manB	1-1371/1371	100	97.81	gb|YP_002920351.1	phosphomannomutase [Capsule VF0560] [Klebsiella pneumoniae subsp. pneumoniae NTUH-K2044]
CAVp20	NODE_38_length_29191_cov_57.0823	22290	23456	ugd	1-1167/1167	100	95.03	gb|YP_002920350.1	UDP-glucose 6-dehydrogenase [Capsule VF0560] [Klebsiella pneumoniae subsp. pneumoniae NTUH-K2044]
CAVp20	NODE_38_length_29191_cov_57.0823	26482	27897	manC	1-1416/1416	100	97.03	gb|YP_002920352.1	mannose-1-phosphate guanylyltransferase [Capsule VF0560] [Klebsiella pneumoniae subsp. pneumoniae NTUH-K2044]
CAVp20	NODE_38_length_29191_cov_57.0823	27921	29191	manB	1-1271/1371	92.71	98.03	gb|YP_002920351.1	phosphomannomutase [Capsule VF0560] [Klebsiella pneumoniae subsp. pneumoniae NTUH-K2044]
CAVp20	NODE_5_length_289945_cov_34.5525	129583	130233	rcsB	1-651/651	100	97.54	gb|YP_002920501.1	transcriptional regulator RcsB [RcsAB VF0571] [Klebsiella pneumoniae subsp. pneumoniae NTUH-K2044]
CAVp20	NODE_5_length_289945_cov_34.5525	287516	288412	galF	1-897/897	100	94.98	gb|YP_002920369.1	UTP-glucose-1-phosphate uridylyltransferase subunit GalF [Capsule VF0560] [Klebsiella pneumoniae subsp. pneumoniae NTUH-K2044]
CAVp20	NODE_5_length_289945_cov_34.5525	288805	289433	cpsACP	1-629/630	99.84	87.28	gb|YP_002920368.1	phosphatase PAP2 family protein [Capsule VF0560] [Klebsiella pneumoniae subsp. pneumoniae NTUH-K2044]
CAVp20	NODE_6_length_289929_cov_32.1841	179855	180478	rcsA	1-624/624	100	91.99	gb|YP_002920216.1	transcriptional activator for ctr capsule biosynthesis [RcsAB VF0571] [Klebsiella pneumoniae subsp. pneumoniae NTUH-K2044]
CAVp20	NODE_8_length_208982_cov_38.1339	97390	98098	mrkH	3-711/711	99.72	94.36	gb|YP_002921121.1	transcriptional activator [Type 3 fimbriae VF0567] [Klebsiella pneumoniae subsp. pneumoniae NTUH-K2044]
CAVp20	NODE_8_length_208982_cov_38.1339	98104	98688	mrkI	1-585/585	99.83	89.25	gb|YP_002921122.1	LuxR family regulatory protein [Type 3 fimbriae VF0567] [Klebsiella pneumoniae subsp. pneumoniae NTUH-K2044]
CAVp20	NODE_8_length_208982_cov_38.1339	98832	99548	mrkJ	1-717/717	100	90.52	gb|YP_002921123.1	phosphodiesterase [Type 3 fimbriae VF0567] [Klebsiella pneumoniae subsp. pneumoniae NTUH-K2044]
CAVp20	NODE_8_length_208982_cov_38.1339	99582	100217	mrkF	1-636/636	100	92.61	gb|YP_002921124	type 3 fimbrial minor pilin subunit MrkF [Type 3 fimbriae VF0567] [Klebsiella pneumoniae subsp. pneumoniae NTUH-K2044]
CAVp20	NODE_8_length_208982_cov_38.1339	100231	101226	mrkD	1-996/996	100	93.78	gb|YP_002921125	fimbrial adhesin protein precursor MrkD [Type 3 fimbriae VF0567] [Klebsiella pneumoniae subsp. pneumoniae NTUH-K2044]
CAVp20	NODE_8_length_208982_cov_38.1339	101217	103703	mrkC	1-2487/2487	100	95.38	gb|YP_002921126	fimbrial biogenesis outer membrane usher protein mrkC precursor [Type 3 fimbriae VF0567] [Klebsiella pneumoniae subsp. pneumoniae NTUH-K2044]
CAVp20	NODE_8_length_208982_cov_38.1339	103715	104416	mrkB	1-702/702	100	99.14	gb|YP_002921127	fimbrial chaperone protein mrkB precursor [Type 3 fimbriae VF0567] [Klebsiella pneumoniae subsp. pneumoniae NTUH-K2044]
CAVp20	NODE_8_length_208982_cov_38.1339	104512	105120	mrkA	1-609/609	100	98.03	gb|YP_002921128	type 3 fimbrial major pilin subunit MrkA [Type 3 fimbriae VF0567] [Klebsiella pneumoniae subsp. pneumoniae NTUH-K2044]
CAVp20	NODE_8_length_208982_cov_38.1339	109991	110595	fimB	1-605/606	99.83	88.93	gb|YP_002921134.1	tyrosine recombinase [Type I fimbriae VF0566] [Klebsiella pneumoniae subsp. pneumoniae NTUH-K2044]
CAVp20	NODE_8_length_208982_cov_38.1339	111049	111657	fimE	1-609/609	99.84	87.7	gb|YP_002921135.1	tyrosine recombinase [Type I fimbriae VF0566] [Klebsiella pneumoniae subsp. pneumoniae NTUH-K2044]
CAVp20	NODE_8_length_208982_cov_38.1339	112137	112685	fimA	1-549/549	100	93.08	gb|YP_002921137.1	type 1 major fimbrial subunit precursor [Type I fimbriae VF0566] [Klebsiella pneumoniae subsp. pneumoniae NTUH-K2044]
CAVp20	NODE_8_length_208982_cov_38.1339	112659	113293	fimI	3-636/636	99.69	91.02	gb|YP_002921138.1	type 1 pilus biosynthesis fimbrial protein [Type I fimbriae VF0566] [Klebsiella pneumoniae subsp. pneumoniae NTUH-K2044]
CAVp20	NODE_8_length_208982_cov_38.1339	113322	114047	fimC	1-726/726	100	90.77	gb|YP_002921139.1	periplasmic chaperone [Type I fimbriae VF0566] [Klebsiella pneumoniae subsp. pneumoniae NTUH-K2044]
CAVp20	NODE_8_length_208982_cov_38.1339	114097	116741	fimD	2-2646/2646	99.96	92.89	gb|YP_002921140.1	outer membrane usher protein [Type I fimbriae VF0566] [Klebsiella pneumoniae subsp. pneumoniae NTUH-K2044]
CAVp20	NODE_8_length_208982_cov_38.1339	116749	117279	fimF	1-531/531	100	90.77	gb|YP_002921141.1	type 1 fimbrial minor component [Type I fimbriae VF0566] [Klebsiella pneumoniae subsp. pneumoniae NTUH-K2044]
CAVp20	NODE_8_length_208982_cov_38.1339	117292	117792	fimG	1-501/501	100	94.61	gb|YP_002921142.1	type 1 fimbrial minor component [Type I fimbriae VF0566] [Klebsiella pneumoniae subsp. pneumoniae NTUH-K2044]
CAVp20	NODE_8_length_208982_cov_38.1339	117807	118715	fimH	1-909/909	100	94.72	gb|YP_002921143.1	type 1 fimbrial adhesin precursor [Type I fimbriae VF0566] [Klebsiella pneumoniae subsp. pneumoniae NTUH-K2044]
CAVp20	NODE_9_length_181399_cov_33.9364	18438	19045	entD	23-630/630	96.51	89.64	gb|YP_002918366.1	enterochelin synthetase component D [Ent VF0562] [Klebsiella pneumoniae subsp. pneumoniae NTUH-K2044]
CAVp20	NODE_9_length_181399_cov_33.9364	19134	21362	fepA	1-2229/2229	100	95.87	gb|YP_002918367.1	outer membrane receptor FepA [Ent VF0562] [Klebsiella pneumoniae subsp. pneumoniae NTUH-K2044]
CAVp20	NODE_9_length_181399_cov_33.9364	21622	22830	fes	1-1209/1209	100	94.13	gb|YP_002918368.1	enterobactin/ferric enterobactin esterase [Ent VF0562] [Klebsiella pneumoniae subsp. pneumoniae NTUH-K2044]
CAVp20	NODE_9_length_181399_cov_33.9364	23072	26953	entF	1-3882/3882	100	95.8	gb|YP_002918370.1	enterobactin synthase subunit F [Ent VF0562] [Klebsiella pneumoniae subsp. pneumoniae NTUH-K2044]
CAVp20	NODE_9_length_181399_cov_33.9364	27018	27812	fepC	1-795/795	100	97.48	gb|YP_002918371.1	iron-enterobactin transporter ATP-binding protein [Ent VF0562] [Klebsiella pneumoniae subsp. pneumoniae NTUH-K2044]
CAVp20	NODE_9_length_181399_cov_33.9364	27809	28801	fepG	1-993/993	100	96.47	gb|YP_002918372.1	iron-enterobactin transporter permease [Ent VF0562] [Klebsiella pneumoniae subsp. pneumoniae NTUH-K2044]
CAVp20	NODE_9_length_181399_cov_33.9364	28798	29805	fepD	1-1008/1008	100	96.13	gb|YP_002918373.1	iron-enterobactin transporter membrane protein [Ent VF0562] [Klebsiella pneumoniae subsp. pneumoniae NTUH-K2044]
CAVp20	NODE_9_length_181399_cov_33.9364	29918	31155	ybdA	1-1238/1242	99.68	95.64	gb|YP_002918375.1	enterobactin exporter EntS [Ent VF0562] [Klebsiella pneumoniae subsp. pneumoniae NTUH-K2044]
CAVp20	NODE_9_length_181399_cov_33.9364	31535	32494	fepB	1-960/960	100	94.48	gb|YP_002918376.1	iron-enterobactin transporter periplasmic binding protein [Ent VF0562] [Klebsiella pneumoniae subsp. pneumoniae NTUH-K2044]
CAVp20	NODE_9_length_181399_cov_33.9364	32671	33858	entC	1-1188/1188	100	93.77	gb|YP_002918377.1	isochorismate synthase [Ent VF0562] [Klebsiella pneumoniae subsp. pneumoniae NTUH-K2044]
CAVp20	NODE_9_length_181399_cov_33.9364	33868	35475	entE	1-1608/1608	100	95.03	gb|YP_002918378.1	enterobactin synthase subunit E [Ent VF0562] [Klebsiella pneumoniae subsp. pneumoniae NTUH-K2044]
CAVp20	NODE_9_length_181399_cov_33.9364	35489	36340	entB	1-852/852	100	95.42	gb|YP_002918379.1	23-dihydro-23-dihydroxybenzoate synthetase isochroismatase [Ent VF0562] [Klebsiella pneumoniae subsp. pneumoniae NTUH-K2044]
CAVp20	NODE_9_length_181399_cov_33.9364	36310	37095	entA	1-786/786	100	94.91	gb|YP_002918380.1	23-dihydroxybenzoate-23-dehydrogenase [Ent VF0562] [Klebsiella pneumoniae subsp. pneumoniae NTUH-K2044]
CAVp64	NODE_10_length_208752_cov_35.0023	97160	97868	mrkH	3-711/711	99.72	94.36	gb|YP_002921121.1	transcriptional activator [Type 3 fimbriae VF0567] [Klebsiella pneumoniae subsp. pneumoniae NTUH-K2044]
CAVp64	NODE_10_length_208752_cov_35.0023	97874	98458	mrkI	1-585/585	99.83	89.25	gb|YP_002921122.1	LuxR family regulatory protein [Type 3 fimbriae VF0567] [Klebsiella pneumoniae subsp. pneumoniae NTUH-K2044]
CAVp64	NODE_10_length_208752_cov_35.0023	98602	99318	mrkJ	1-717/717	100	90.52	gb|YP_002921123.1	phosphodiesterase [Type 3 fimbriae VF0567] [Klebsiella pneumoniae subsp. pneumoniae NTUH-K2044]
CAVp64	NODE_10_length_208752_cov_35.0023	99352	99987	mrkF	1-636/636	100	92.61	gb|YP_002921124	type 3 fimbrial minor pilin subunit MrkF [Type 3 fimbriae VF0567] [Klebsiella pneumoniae subsp. pneumoniae NTUH-K2044]
CAVp64	NODE_10_length_208752_cov_35.0023	100001	100996	mrkD	1-996/996	100	93.78	gb|YP_002921125	fimbrial adhesin protein precursor MrkD [Type 3 fimbriae VF0567] [Klebsiella pneumoniae subsp. pneumoniae NTUH-K2044]
CAVp64	NODE_10_length_208752_cov_35.0023	100987	103473	mrkC	1-2487/2487	100	95.38	gb|YP_002921126	fimbrial biogenesis outer membrane usher protein mrkC precursor [Type 3 fimbriae VF0567] [Klebsiella pneumoniae subsp. pneumoniae NTUH-K2044]
CAVp64	NODE_10_length_208752_cov_35.0023	103485	104186	mrkB	1-702/702	100	99.14	gb|YP_002921127	fimbrial chaperone protein mrkB precursor [Type 3 fimbriae VF0567] [Klebsiella pneumoniae subsp. pneumoniae NTUH-K2044]
CAVp64	NODE_10_length_208752_cov_35.0023	104282	104890	mrkA	1-609/609	100	98.03	gb|YP_002921128	type 3 fimbrial major pilin subunit MrkA [Type 3 fimbriae VF0567] [Klebsiella pneumoniae subsp. pneumoniae NTUH-K2044]
CAVp64	NODE_10_length_208752_cov_35.0023	109761	110365	fimB	1-605/606	99.83	88.93	gb|YP_002921134.1	tyrosine recombinase [Type I fimbriae VF0566] [Klebsiella pneumoniae subsp. pneumoniae NTUH-K2044]
CAVp64	NODE_10_length_208752_cov_35.0023	110819	111427	fimE	1-609/609	99.84	87.7	gb|YP_002921135.1	tyrosine recombinase [Type I fimbriae VF0566] [Klebsiella pneumoniae subsp. pneumoniae NTUH-K2044]
CAVp64	NODE_10_length_208752_cov_35.0023	111907	112455	fimA	1-549/549	100	93.08	gb|YP_002921137.1	type 1 major fimbrial subunit precursor [Type I fimbriae VF0566] [Klebsiella pneumoniae subsp. pneumoniae NTUH-K2044]
CAVp64	NODE_10_length_208752_cov_35.0023	112429	113063	fimI	3-636/636	99.69	91.02	gb|YP_002921138.1	type 1 pilus biosynthesis fimbrial protein [Type I fimbriae VF0566] [Klebsiella pneumoniae subsp. pneumoniae NTUH-K2044]
CAVp64	NODE_10_length_208752_cov_35.0023	113092	113817	fimC	1-726/726	100	90.77	gb|YP_002921139.1	periplasmic chaperone [Type I fimbriae VF0566] [Klebsiella pneumoniae subsp. pneumoniae NTUH-K2044]
CAVp64	NODE_10_length_208752_cov_35.0023	113867	116511	fimD	2-2646/2646	99.96	92.89	gb|YP_002921140.1	outer membrane usher protein [Type I fimbriae VF0566] [Klebsiella pneumoniae subsp. pneumoniae NTUH-K2044]
CAVp64	NODE_10_length_208752_cov_35.0023	116519	117049	fimF	1-531/531	100	90.77	gb|YP_002921141.1	type 1 fimbrial minor component [Type I fimbriae VF0566] [Klebsiella pneumoniae subsp. pneumoniae NTUH-K2044]
CAVp64	NODE_10_length_208752_cov_35.0023	117062	117562	fimG	1-501/501	100	94.61	gb|YP_002921142.1	type 1 fimbrial minor component [Type I fimbriae VF0566] [Klebsiella pneumoniae subsp. pneumoniae NTUH-K2044]
CAVp64	NODE_10_length_208752_cov_35.0023	117577	118485	fimH	1-909/909	100	94.72	gb|YP_002921143.1	type 1 fimbrial adhesin precursor [Type I fimbriae VF0566] [Klebsiella pneumoniae subsp. pneumoniae NTUH-K2044]
CAVp64	NODE_17_length_137309_cov_32.7878	72034	73104	ompA	1-1041/1041	100	83.75	gb|AAF37887	outer membrane protein A [OmpA VF0236] [Escherichia coli O18:K1:H7 str. RS218]
CAVp64	NODE_2_length_347839_cov_29.5389	55480	56022	sciN/tssJ	1-543/543	100	93.55	gb|YP_005226619.1	type VI secretion system lipoprotein TssJ [T6SS VF0569] [Klebsiella pneumoniae subsp. pneumoniae HS11286]
CAVp64	NODE_2_length_347839_cov_29.5389	56000	57085	tssG	1-1086/1086	100	90.52	gb|YP_005226618.1	type VI secretion system baseplate subunit TssG [T6SS VF0569] [Klebsiella pneumoniae subsp. pneumoniae HS11286]
CAVp64	NODE_2_length_347839_cov_29.5389	57049	58803	tssF	1-1755/1755	100	94.42	gb|YP_005226617.1	type VI secretion system baseplate subunit TssF [T6SS VF0569] [Klebsiella pneumoniae subsp. pneumoniae HS11286]
CAVp64	NODE_2_length_347839_cov_29.5389	62031	65456	icmF/tssM	1-3426/3426	100	94.45	gb|YP_005226614.1	type VI secretion protein TssM [T6SS VF0569] [Klebsiella pneumoniae subsp. pneumoniae HS11286]
CAVp64	NODE_2_length_347839_cov_29.5389	66576	66833	KPHS_23120	1-258/258	100	96.51	gb|YP_005226612.1	PaaR repeat-containing protein [T6SS VF0569] [Klebsiella pneumoniae subsp. pneumoniae HS11286]
CAVp64	NODE_2_length_347839_cov_29.5389	66882	69295	VF0569	1-2414/2418	99.79	92.88	tle1	type VI secretion system effector [T6SS VF0569] [Klebsiella pneumoniae subsp. pneumoniae HS11286]
CAVp64	NODE_2_length_347839_cov_29.5389	69284	69813	tli1	1-530/531	99.62	90.77	gb|YP_005226608.1	type VI secretion system immunity protein [T6SS VF0569] [Klebsiella pneumoniae subsp. pneumoniae HS11286]
CAVp64	NODE_2_length_347839_cov_29.5389	69882	70403	tli1	1-531/531	98.31	93.41	gb|YP_005226607.1	type VI secretion system immunity protein [T6SS VF0569] [Klebsiella pneumoniae subsp. pneumoniae HS11286]
CAVp64	NODE_2_length_347839_cov_29.5389	71247	73615	vgrG/tssI	1-2369/2370	99.96	95.27	gb|YP_005226604.1	type VI secretion system tip protein VgrG [T6SS VF0569] [Klebsiella pneumoniae subsp. pneumoniae HS11286]
CAVp64	NODE_2_length_347839_cov_29.5389	73617	76271	clpV/tssH	1-2655/2655	100	93.94	gb|YP_005226603.1	type VI secretion system ATPase TssH [T6SS VF0569] [Klebsiella pneumoniae subsp. pneumoniae HS11286]
CAVp64	NODE_2_length_347839_cov_29.5389	76541	77032	hcp/tssD	1-492/492	100	96.34	gb|YP_005226602.1	type VI secretion system protein Hcp family [T6SS VF0569] [Klebsiella pneumoniae subsp. pneumoniae HS11286]
CAVp64	NODE_2_length_347839_cov_29.5389	78740	79429	dotU/tssL	1-690/690	100	90.44	gb|YP_005226600.1	type VI secretion system protein DotU/TssL family [T6SS VF0569] [Klebsiella pneumoniae subsp. pneumoniae HS11286]
CAVp64	NODE_2_length_347839_cov_29.5389	79426	80769	vasE/tssK	1-1344/1344	100	93.97	gb|YP_005226599.1	type VI secretion system baseplate subunit TssK [T6SS VF0569] [Klebsiella pneumoniae subsp. pneumoniae HS11286]
CAVp64	NODE_2_length_347839_cov_29.5389	80779	82323	vipB/tssC	1-1545/1545	100	93.85	gb|YP_005226598.1	type VI secretion system contractile sheath large subunit VipB [T6SS VF0569] [Klebsiella pneumoniae subsp. pneumoniae HS11286]
CAVp64	NODE_2_length_347839_cov_29.5389	82366	82857	vipA/tssB	1-492/492	100	93.09	gb|YP_005226597.1	type VI secretion system contractile sheath small subunit VipA [T6SS VF0569] [Klebsiella pneumoniae subsp. pneumoniae HS11286]
CAVp64	NODE_44_length_19420_cov_57.8596	527	2047	wzi	1-1515/1515	100	86.72	gb|YP_002920367.1	surface assembly of capsule [Capsule VF0560] [Klebsiella pneumoniae subsp. pneumoniae NTUH-K2044]
CAVp64	NODE_44_length_19420_cov_57.8596	2192	3317	wza	1-1126/1134	99.29	80.37	gb|YP_002920366.1	capsule polysaccharide export protein precursor [Capsule VF0560] [Klebsiella pneumoniae subsp. pneumoniae NTUH-K2044]
CAVp64	NODE_44_length_19420_cov_57.8596	17685	19091	gnd	1-1407/1407	100	95.74	gb|YP_002920353.1	6-phosphogluconate dehydrogenase [Capsule VF0560] [Klebsiella pneumoniae subsp. pneumoniae NTUH-K2044]
CAVp64	NODE_4_length_295125_cov_34.7865	76707	77287	ykgK/ecpR	11-591/591	98.31	87.09	gb|NP_286011	regulator protein EcpR [ECP VF0404] [Escherichia coli O157:H7 str. EDL933]
CAVp64	NODE_4_length_295125_cov_34.7865	77361	77944	yagZ/ecpA	1-584/588	99.32	89.38	gb|NP_286010	E. coli common pilus structural subunit EcpA [ECP VF0404] [Escherichia coli O157:H7 str. EDL933]
CAVp64	NODE_4_length_295125_cov_34.7865	78007	78675	yagY/ecpB	1-669/669	100	87.14	gb|NP_286009	E. coli common pilus chaperone EcpB [ECP VF0404] [Escherichia coli O157:H7 str. EDL933]
CAVp64	NODE_4_length_295125_cov_34.7865	78701	81226	yagX/ecpC	1-2526/2526	99.92	87.5	gb|NP_286008	E. coli common pilus usher EcpC [ECP VF0404] [Escherichia coli O157:H7 str. EDL933]
CAVp64	NODE_4_length_295125_cov_34.7865	81216	82859	yagW/ecpD	1-1644/1644	100	88.38	gb|NP_286007	polymerized tip adhesin of ECP fibers [ECP VF0404] [Escherichia coli O157:H7 str. EDL933]
CAVp64	NODE_4_length_295125_cov_34.7865	82785	83538	yagV/ecpE	3-756/756	99.74	83.95	gb|NP_286006	E. coli common pilus chaperone EcpE [ECP VF0404] [Escherichia coli O157:H7 str. EDL933]
CAVp64	NODE_4_length_295125_cov_34.7865	232745	235891	acrB	1-3147/3147	100	95.14	gb|YP_002918165.1	acriflavine resistance protein B [AcrAB VF0568] [Klebsiella pneumoniae subsp. pneumoniae NTUH-K2044]
CAVp64	NODE_4_length_295125_cov_34.7865	235914	237107	acrA	1-1194/1194	100	95.73	gb|YP_002918166.1	acriflavine resistance protein A [AcrAB VF0568] [Klebsiella pneumoniae subsp. pneumoniae NTUH-K2044]
CAVp64	NODE_5_length_290062_cov_30.7217	129700	130350	rcsB	1-651/651	100	97.54	gb|YP_002920501.1	transcriptional regulator RcsB [RcsAB VF0571] [Klebsiella pneumoniae subsp. pneumoniae NTUH-K2044]
CAVp64	NODE_5_length_290062_cov_30.7217	287633	288529	galF	1-897/897	100	94.98	gb|YP_002920369.1	UTP-glucose-1-phosphate uridylyltransferase subunit GalF [Capsule VF0560] [Klebsiella pneumoniae subsp. pneumoniae NTUH-K2044]
CAVp64	NODE_5_length_290062_cov_30.7217	288922	289550	cpsACP	1-629/630	99.84	87.28	gb|YP_002920368.1	phosphatase PAP2 family protein [Capsule VF0560] [Klebsiella pneumoniae subsp. pneumoniae NTUH-K2044]
CAVp64	NODE_65_length_4636_cov_40.8612	341	1507	ugd	1-1167/1167	100	95.03	gb|YP_002920350.1	UDP-glucose 6-dehydrogenase [Capsule VF0560] [Klebsiella pneumoniae subsp. pneumoniae NTUH-K2044]
CAVp64	NODE_6_length_268401_cov_25.9777	35576	36511	iroE	1-936/936	99.89	83.46	gb|YP_002919453	siderophore esterase IroE [Sal VF0563] [Klebsiella pneumoniae subsp. pneumoniae NTUH-K2044]
CAVp64	NODE_80_length_1639_cov_58.7714	1	1389	manC	28-1416/1416	98.09	97.26	gb|YP_002920352.1	mannose-1-phosphate guanylyltransferase [Capsule VF0560] [Klebsiella pneumoniae subsp. pneumoniae NTUH-K2044]
CAVp64	NODE_8_length_217017_cov_29.5786	53832	54439	entD	23-630/630	96.51	89.64	gb|YP_002918366.1	enterochelin synthetase component D [Ent VF0562] [Klebsiella pneumoniae subsp. pneumoniae NTUH-K2044]
CAVp64	NODE_8_length_217017_cov_29.5786	54528	56756	fepA	1-2229/2229	100	95.87	gb|YP_002918367.1	outer membrane receptor FepA [Ent VF0562] [Klebsiella pneumoniae subsp. pneumoniae NTUH-K2044]
CAVp64	NODE_8_length_217017_cov_29.5786	57016	58224	fes	1-1209/1209	100	94.13	gb|YP_002918368.1	enterobactin/ferric enterobactin esterase [Ent VF0562] [Klebsiella pneumoniae subsp. pneumoniae NTUH-K2044]
CAVp64	NODE_8_length_217017_cov_29.5786	58466	62347	entF	1-3882/3882	100	95.8	gb|YP_002918370.1	enterobactin synthase subunit F [Ent VF0562] [Klebsiella pneumoniae subsp. pneumoniae NTUH-K2044]
CAVp64	NODE_8_length_217017_cov_29.5786	62412	63206	fepC	1-795/795	100	97.48	gb|YP_002918371.1	iron-enterobactin transporter ATP-binding protein [Ent VF0562] [Klebsiella pneumoniae subsp. pneumoniae NTUH-K2044]
CAVp64	NODE_8_length_217017_cov_29.5786	63203	64195	fepG	1-993/993	100	96.47	gb|YP_002918372.1	iron-enterobactin transporter permease [Ent VF0562] [Klebsiella pneumoniae subsp. pneumoniae NTUH-K2044]
CAVp64	NODE_8_length_217017_cov_29.5786	64192	65199	fepD	1-1008/1008	100	96.13	gb|YP_002918373.1	iron-enterobactin transporter membrane protein [Ent VF0562] [Klebsiella pneumoniae subsp. pneumoniae NTUH-K2044]
CAVp64	NODE_8_length_217017_cov_29.5786	65312	66549	ybdA	1-1238/1242	99.68	95.64	gb|YP_002918375.1	enterobactin exporter EntS [Ent VF0562] [Klebsiella pneumoniae subsp. pneumoniae NTUH-K2044]
CAVp64	NODE_8_length_217017_cov_29.5786	66929	67888	fepB	1-960/960	100	94.48	gb|YP_002918376.1	iron-enterobactin transporter periplasmic binding protein [Ent VF0562] [Klebsiella pneumoniae subsp. pneumoniae NTUH-K2044]
CAVp64	NODE_8_length_217017_cov_29.5786	68065	69252	entC	1-1188/1188	100	93.77	gb|YP_002918377.1	isochorismate synthase [Ent VF0562] [Klebsiella pneumoniae subsp. pneumoniae NTUH-K2044]
CAVp64	NODE_8_length_217017_cov_29.5786	69262	70869	entE	1-1608/1608	100	95.03	gb|YP_002918378.1	enterobactin synthase subunit E [Ent VF0562] [Klebsiella pneumoniae subsp. pneumoniae NTUH-K2044]
CAVp64	NODE_8_length_217017_cov_29.5786	70883	71734	entB	1-852/852	100	95.42	gb|YP_002918379.1	23-dihydro-23-dihydroxybenzoate synthetase isochroismatase [Ent VF0562] [Klebsiella pneumoniae subsp. pneumoniae NTUH-K2044]
CAVp64	NODE_8_length_217017_cov_29.5786	71704	72489	entA	1-786/786	100	94.91	gb|YP_002918380.1	23-dihydroxybenzoate-23-dehydrogenase [Ent VF0562] [Klebsiella pneumoniae subsp. pneumoniae NTUH-K2044]
CAVp64	NODE_94_length_803_cov_55.5386	1	803	manB	469-1271/1371	58.57	98.51	gb|YP_002920351.1	phosphomannomutase [Capsule VF0560] [Klebsiella pneumoniae subsp. pneumoniae NTUH-K2044]
CAVp64	NODE_9_length_210642_cov_30.5796	30165	30788	rcsA	1-624/624	100	91.99	gb|YP_002920216.1	transcriptional activator for ctr capsule biosynthesis [RcsAB VF0571] [Klebsiella pneumoniae subsp. pneumoniae NTUH-K2044]
CAVp72	NODE_15_length_137946_cov_28.0929	64206	65276	ompA	1-1041/1041	100	83.75	gb|AAF37887	outer membrane protein A [OmpA VF0236] [Escherichia coli O18:K1:H7 str. RS218]
CAVp72	NODE_1_length_616042_cov_23.8131	264983	265474	vipA/tssB	1-492/492	100	93.09	gb|YP_005226597.1	type VI secretion system contractile sheath small subunit VipA [T6SS VF0569] [Klebsiella pneumoniae subsp. pneumoniae HS11286]
CAVp72	NODE_1_length_616042_cov_23.8131	265517	267061	vipB/tssC	1-1545/1545	100	93.85	gb|YP_005226598.1	type VI secretion system contractile sheath large subunit VipB [T6SS VF0569] [Klebsiella pneumoniae subsp. pneumoniae HS11286]
CAVp72	NODE_1_length_616042_cov_23.8131	267071	268414	vasE/tssK	1-1344/1344	100	93.97	gb|YP_005226599.1	type VI secretion system baseplate subunit TssK [T6SS VF0569] [Klebsiella pneumoniae subsp. pneumoniae HS11286]
CAVp72	NODE_1_length_616042_cov_23.8131	268411	269100	dotU/tssL	1-690/690	100	90.44	gb|YP_005226600.1	type VI secretion system protein DotU/TssL family [T6SS VF0569] [Klebsiella pneumoniae subsp. pneumoniae HS11286]
CAVp72	NODE_1_length_616042_cov_23.8131	270808	271299	hcp/tssD	1-492/492	100	96.34	gb|YP_005226602.1	type VI secretion system protein Hcp family [T6SS VF0569] [Klebsiella pneumoniae subsp. pneumoniae HS11286]
CAVp72	NODE_1_length_616042_cov_23.8131	271569	274223	clpV/tssH	1-2655/2655	100	93.94	gb|YP_005226603.1	type VI secretion system ATPase TssH [T6SS VF0569] [Klebsiella pneumoniae subsp. pneumoniae HS11286]
CAVp72	NODE_1_length_616042_cov_23.8131	274225	276593	vgrG/tssI	1-2369/2370	99.96	95.31	gb|YP_005226604.1	type VI secretion system tip protein VgrG [T6SS VF0569] [Klebsiella pneumoniae subsp. pneumoniae HS11286]
CAVp72	NODE_1_length_616042_cov_23.8131	277437	277958	tli1	1-531/531	98.31	93.41	gb|YP_005226607.1	type VI secretion system immunity protein [T6SS VF0569] [Klebsiella pneumoniae subsp. pneumoniae HS11286]
CAVp72	NODE_1_length_616042_cov_23.8131	278027	278547	tli1	1-530/531	97.93	89.64	gb|YP_005226608.1	type VI secretion system immunity protein [T6SS VF0569] [Klebsiella pneumoniae subsp. pneumoniae HS11286]
CAVp72	NODE_1_length_616042_cov_23.8131	278536	280949	VF0569	1-2414/2418	99.79	92.88	tle1	type VI secretion system effector [T6SS VF0569] [Klebsiella pneumoniae subsp. pneumoniae HS11286]
CAVp72	NODE_1_length_616042_cov_23.8131	280998	281255	KPHS_23120	1-258/258	100	96.51	gb|YP_005226612.1	PaaR repeat-containing protein [T6SS VF0569] [Klebsiella pneumoniae subsp. pneumoniae HS11286]
CAVp72	NODE_1_length_616042_cov_23.8131	282375	285800	icmF/tssM	1-3426/3426	100	94.45	gb|YP_005226614.1	type VI secretion protein TssM [T6SS VF0569] [Klebsiella pneumoniae subsp. pneumoniae HS11286]
CAVp72	NODE_1_length_616042_cov_23.8131	289028	290782	tssF	1-1755/1755	100	94.42	gb|YP_005226617.1	type VI secretion system baseplate subunit TssF [T6SS VF0569] [Klebsiella pneumoniae subsp. pneumoniae HS11286]
CAVp72	NODE_1_length_616042_cov_23.8131	290746	291831	tssG	1-1086/1086	100	90.52	gb|YP_005226618.1	type VI secretion system baseplate subunit TssG [T6SS VF0569] [Klebsiella pneumoniae subsp. pneumoniae HS11286]
CAVp72	NODE_1_length_616042_cov_23.8131	291809	292351	sciN/tssJ	1-543/543	100	93.55	gb|YP_005226619.1	type VI secretion system lipoprotein TssJ [T6SS VF0569] [Klebsiella pneumoniae subsp. pneumoniae HS11286]
CAVp72	NODE_1_length_616042_cov_23.8131	579532	580467	iroE	1-936/936	99.89	83.46	gb|YP_002919453	siderophore esterase IroE [Sal VF0563] [Klebsiella pneumoniae subsp. pneumoniae NTUH-K2044]
CAVp72	NODE_3_length_344460_cov_28.8558	232868	233576	mrkH	3-711/711	99.72	94.36	gb|YP_002921121.1	transcriptional activator [Type 3 fimbriae VF0567] [Klebsiella pneumoniae subsp. pneumoniae NTUH-K2044]
CAVp72	NODE_3_length_344460_cov_28.8558	233582	234166	mrkI	1-585/585	99.83	89.25	gb|YP_002921122.1	LuxR family regulatory protein [Type 3 fimbriae VF0567] [Klebsiella pneumoniae subsp. pneumoniae NTUH-K2044]
CAVp72	NODE_3_length_344460_cov_28.8558	234310	235026	mrkJ	1-717/717	100	90.52	gb|YP_002921123.1	phosphodiesterase [Type 3 fimbriae VF0567] [Klebsiella pneumoniae subsp. pneumoniae NTUH-K2044]
CAVp72	NODE_3_length_344460_cov_28.8558	235060	235695	mrkF	1-636/636	100	92.61	gb|YP_002921124	type 3 fimbrial minor pilin subunit MrkF [Type 3 fimbriae VF0567] [Klebsiella pneumoniae subsp. pneumoniae NTUH-K2044]
CAVp72	NODE_3_length_344460_cov_28.8558	235709	236704	mrkD	1-996/996	100	93.78	gb|YP_002921125	fimbrial adhesin protein precursor MrkD [Type 3 fimbriae VF0567] [Klebsiella pneumoniae subsp. pneumoniae NTUH-K2044]
CAVp72	NODE_3_length_344460_cov_28.8558	236695	239181	mrkC	1-2487/2487	100	95.38	gb|YP_002921126	fimbrial biogenesis outer membrane usher protein mrkC precursor [Type 3 fimbriae VF0567] [Klebsiella pneumoniae subsp. pneumoniae NTUH-K2044]
CAVp72	NODE_3_length_344460_cov_28.8558	239193	239894	mrkB	1-702/702	100	99.14	gb|YP_002921127	fimbrial chaperone protein mrkB precursor [Type 3 fimbriae VF0567] [Klebsiella pneumoniae subsp. pneumoniae NTUH-K2044]
CAVp72	NODE_3_length_344460_cov_28.8558	239990	240598	mrkA	1-609/609	100	98.03	gb|YP_002921128	type 3 fimbrial major pilin subunit MrkA [Type 3 fimbriae VF0567] [Klebsiella pneumoniae subsp. pneumoniae NTUH-K2044]
CAVp72	NODE_3_length_344460_cov_28.8558	245469	246073	fimB	1-605/606	99.83	88.93	gb|YP_002921134.1	tyrosine recombinase [Type I fimbriae VF0566] [Klebsiella pneumoniae subsp. pneumoniae NTUH-K2044]
CAVp72	NODE_3_length_344460_cov_28.8558	246527	247135	fimE	1-609/609	99.84	87.7	gb|YP_002921135.1	tyrosine recombinase [Type I fimbriae VF0566] [Klebsiella pneumoniae subsp. pneumoniae NTUH-K2044]
CAVp72	NODE_3_length_344460_cov_28.8558	247615	248163	fimA	1-549/549	100	93.08	gb|YP_002921137.1	type 1 major fimbrial subunit precursor [Type I fimbriae VF0566] [Klebsiella pneumoniae subsp. pneumoniae NTUH-K2044]
CAVp72	NODE_3_length_344460_cov_28.8558	248137	248771	fimI	3-636/636	99.69	91.02	gb|YP_002921138.1	type 1 pilus biosynthesis fimbrial protein [Type I fimbriae VF0566] [Klebsiella pneumoniae subsp. pneumoniae NTUH-K2044]
CAVp72	NODE_3_length_344460_cov_28.8558	248800	249525	fimC	1-726/726	100	90.77	gb|YP_002921139.1	periplasmic chaperone [Type I fimbriae VF0566] [Klebsiella pneumoniae subsp. pneumoniae NTUH-K2044]
CAVp72	NODE_3_length_344460_cov_28.8558	249575	252219	fimD	2-2646/2646	99.96	92.89	gb|YP_002921140.1	outer membrane usher protein [Type I fimbriae VF0566] [Klebsiella pneumoniae subsp. pneumoniae NTUH-K2044]
CAVp72	NODE_3_length_344460_cov_28.8558	252227	252757	fimF	1-531/531	100	90.77	gb|YP_002921141.1	type 1 fimbrial minor component [Type I fimbriae VF0566] [Klebsiella pneumoniae subsp. pneumoniae NTUH-K2044]
CAVp72	NODE_3_length_344460_cov_28.8558	252770	253270	fimG	1-501/501	100	94.61	gb|YP_002921142.1	type 1 fimbrial minor component [Type I fimbriae VF0566] [Klebsiella pneumoniae subsp. pneumoniae NTUH-K2044]
CAVp72	NODE_3_length_344460_cov_28.8558	253285	254193	fimH	1-909/909	100	94.72	gb|YP_002921143.1	type 1 fimbrial adhesin precursor [Type I fimbriae VF0566] [Klebsiella pneumoniae subsp. pneumoniae NTUH-K2044]
CAVp72	NODE_4_length_309437_cov_26.951	129817	130467	rcsB	1-651/651	100	97.54	gb|YP_002920501.1	transcriptional regulator RcsB [RcsAB VF0571] [Klebsiella pneumoniae subsp. pneumoniae NTUH-K2044]
CAVp72	NODE_4_length_309437_cov_26.951	287751	288647	galF	1-897/897	100	94.98	gb|YP_002920369.1	UTP-glucose-1-phosphate uridylyltransferase subunit GalF [Capsule VF0560] [Klebsiella pneumoniae subsp. pneumoniae NTUH-K2044]
CAVp72	NODE_4_length_309437_cov_26.951	289040	289668	cpsACP	1-629/630	99.84	87.28	gb|YP_002920368.1	phosphatase PAP2 family protein [Capsule VF0560] [Klebsiella pneumoniae subsp. pneumoniae NTUH-K2044]
CAVp72	NODE_4_length_309437_cov_26.951	290544	292064	wzi	1-1515/1515	100	86.72	gb|YP_002920367.1	surface assembly of capsule [Capsule VF0560] [Klebsiella pneumoniae subsp. pneumoniae NTUH-K2044]
CAVp72	NODE_4_length_309437_cov_26.951	292209	293334	wza	1-1126/1134	99.29	80.37	gb|YP_002920366.1	capsule polysaccharide export protein precursor [Capsule VF0560] [Klebsiella pneumoniae subsp. pneumoniae NTUH-K2044]
CAVp72	NODE_4_length_309437_cov_26.951	307702	309108	gnd	1-1407/1407	100	95.74	gb|YP_002920353.1	6-phosphogluconate dehydrogenase [Capsule VF0560] [Klebsiella pneumoniae subsp. pneumoniae NTUH-K2044]
CAVp72	NODE_52_length_4636_cov_33.0717	341	1507	ugd	1-1167/1167	100	95.03	gb|YP_002920350.1	UDP-glucose 6-dehydrogenase [Capsule VF0560] [Klebsiella pneumoniae subsp. pneumoniae NTUH-K2044]
CAVp72	NODE_5_length_294412_cov_24.9847	179855	180478	rcsA	1-624/624	100	91.99	gb|YP_002920216.1	transcriptional activator for ctr capsule biosynthesis [RcsAB VF0571] [Klebsiella pneumoniae subsp. pneumoniae NTUH-K2044]
CAVp72	NODE_62_length_1639_cov_43.9142	1	1389	manC	28-1416/1416	98.09	97.19	gb|YP_002920352.1	mannose-1-phosphate guanylyltransferase [Capsule VF0560] [Klebsiella pneumoniae subsp. pneumoniae NTUH-K2044]
CAVp72	NODE_6_length_288872_cov_29.9081	76707	77287	ykgK/ecpR	11-591/591	98.31	87.09	gb|NP_286011	regulator protein EcpR [ECP VF0404] [Escherichia coli O157:H7 str. EDL933]
CAVp72	NODE_6_length_288872_cov_29.9081	77361	77944	yagZ/ecpA	1-584/588	99.32	89.38	gb|NP_286010	E. coli common pilus structural subunit EcpA [ECP VF0404] [Escherichia coli O157:H7 str. EDL933]
CAVp72	NODE_6_length_288872_cov_29.9081	78007	78675	yagY/ecpB	1-669/669	100	87.14	gb|NP_286009	E. coli common pilus chaperone EcpB [ECP VF0404] [Escherichia coli O157:H7 str. EDL933]
CAVp72	NODE_6_length_288872_cov_29.9081	78701	81226	yagX/ecpC	1-2526/2526	99.92	87.5	gb|NP_286008	E. coli common pilus usher EcpC [ECP VF0404] [Escherichia coli O157:H7 str. EDL933]
CAVp72	NODE_6_length_288872_cov_29.9081	81216	82859	yagW/ecpD	1-1644/1644	100	88.38	gb|NP_286007	polymerized tip adhesin of ECP fibers [ECP VF0404] [Escherichia coli O157:H7 str. EDL933]
CAVp72	NODE_6_length_288872_cov_29.9081	82785	83538	yagV/ecpE	3-756/756	99.74	83.95	gb|NP_286006	E. coli common pilus chaperone EcpE [ECP VF0404] [Escherichia coli O157:H7 str. EDL933]
CAVp72	NODE_6_length_288872_cov_29.9081	232745	235891	acrB	1-3147/3147	100	95.14	gb|YP_002918165.1	acriflavine resistance protein B [AcrAB VF0568] [Klebsiella pneumoniae subsp. pneumoniae NTUH-K2044]
CAVp72	NODE_6_length_288872_cov_29.9081	235914	237107	acrA	1-1194/1194	100	95.73	gb|YP_002918166.1	acriflavine resistance protein A [AcrAB VF0568] [Klebsiella pneumoniae subsp. pneumoniae NTUH-K2044]
CAVp72	NODE_73_length_803_cov_42.2769	1	803	manB	469-1271/1371	58.57	98.51	gb|YP_002920351.1	phosphomannomutase [Capsule VF0560] [Klebsiella pneumoniae subsp. pneumoniae NTUH-K2044]
CAVp72	NODE_9_length_219581_cov_25.5655	56620	57227	entD	23-630/630	96.51	89.64	gb|YP_002918366.1	enterochelin synthetase component D [Ent VF0562] [Klebsiella pneumoniae subsp. pneumoniae NTUH-K2044]
CAVp72	NODE_9_length_219581_cov_25.5655	57316	59544	fepA	1-2229/2229	100	95.87	gb|YP_002918367.1	outer membrane receptor FepA [Ent VF0562] [Klebsiella pneumoniae subsp. pneumoniae NTUH-K2044]
CAVp72	NODE_9_length_219581_cov_25.5655	59804	61012	fes	1-1209/1209	100	94.13	gb|YP_002918368.1	enterobactin/ferric enterobactin esterase [Ent VF0562] [Klebsiella pneumoniae subsp. pneumoniae NTUH-K2044]
CAVp72	NODE_9_length_219581_cov_25.5655	61254	65135	entF	1-3882/3882	100	95.8	gb|YP_002918370.1	enterobactin synthase subunit F [Ent VF0562] [Klebsiella pneumoniae subsp. pneumoniae NTUH-K2044]
CAVp72	NODE_9_length_219581_cov_25.5655	65200	65994	fepC	1-795/795	100	97.48	gb|YP_002918371.1	iron-enterobactin transporter ATP-binding protein [Ent VF0562] [Klebsiella pneumoniae subsp. pneumoniae NTUH-K2044]
CAVp72	NODE_9_length_219581_cov_25.5655	65991	66983	fepG	1-993/993	100	96.47	gb|YP_002918372.1	iron-enterobactin transporter permease [Ent VF0562] [Klebsiella pneumoniae subsp. pneumoniae NTUH-K2044]
CAVp72	NODE_9_length_219581_cov_25.5655	66980	67987	fepD	1-1008/1008	100	96.13	gb|YP_002918373.1	iron-enterobactin transporter membrane protein [Ent VF0562] [Klebsiella pneumoniae subsp. pneumoniae NTUH-K2044]
CAVp72	NODE_9_length_219581_cov_25.5655	68100	69337	ybdA	1-1238/1242	99.68	95.64	gb|YP_002918375.1	enterobactin exporter EntS [Ent VF0562] [Klebsiella pneumoniae subsp. pneumoniae NTUH-K2044]
CAVp72	NODE_9_length_219581_cov_25.5655	69717	70676	fepB	1-960/960	100	94.48	gb|YP_002918376.1	iron-enterobactin transporter periplasmic binding protein [Ent VF0562] [Klebsiella pneumoniae subsp. pneumoniae NTUH-K2044]
CAVp72	NODE_9_length_219581_cov_25.5655	70853	72040	entC	1-1188/1188	100	93.77	gb|YP_002918377.1	isochorismate synthase [Ent VF0562] [Klebsiella pneumoniae subsp. pneumoniae NTUH-K2044]
CAVp72	NODE_9_length_219581_cov_25.5655	72050	73657	entE	1-1608/1608	100	95.03	gb|YP_002918378.1	enterobactin synthase subunit E [Ent VF0562] [Klebsiella pneumoniae subsp. pneumoniae NTUH-K2044]
CAVp72	NODE_9_length_219581_cov_25.5655	73671	74522	entB	1-852/852	100	95.42	gb|YP_002918379.1	23-dihydro-23-dihydroxybenzoate synthetase isochroismatase [Ent VF0562] [Klebsiella pneumoniae subsp. pneumoniae NTUH-K2044]
CAVp72	NODE_9_length_219581_cov_25.5655	74492	75277	entA	1-786/786	100	94.91	gb|YP_002918380.1	23-dihydroxybenzoate-23-dehydrogenase [Ent VF0562] [Klebsiella pneumoniae subsp. pneumoniae NTUH-K2044]
CAVp103	NODE_10_length_208752_cov_28.9294	97160	97868	mrkH	3-711/711	99.72	94.36	gb|YP_002921121.1	transcriptional activator [Type 3 fimbriae VF0567] [Klebsiella pneumoniae subsp. pneumoniae NTUH-K2044]
CAVp103	NODE_10_length_208752_cov_28.9294	97874	98458	mrkI	1-585/585	99.83	89.25	gb|YP_002921122.1	LuxR family regulatory protein [Type 3 fimbriae VF0567] [Klebsiella pneumoniae subsp. pneumoniae NTUH-K2044]
CAVp103	NODE_10_length_208752_cov_28.9294	98602	99318	mrkJ	1-717/717	100	90.52	gb|YP_002921123.1	phosphodiesterase [Type 3 fimbriae VF0567] [Klebsiella pneumoniae subsp. pneumoniae NTUH-K2044]
CAVp103	NODE_10_length_208752_cov_28.9294	99352	99987	mrkF	1-636/636	100	92.61	gb|YP_002921124	type 3 fimbrial minor pilin subunit MrkF [Type 3 fimbriae VF0567] [Klebsiella pneumoniae subsp. pneumoniae NTUH-K2044]
CAVp103	NODE_10_length_208752_cov_28.9294	100001	100996	mrkD	1-996/996	100	93.78	gb|YP_002921125	fimbrial adhesin protein precursor MrkD [Type 3 fimbriae VF0567] [Klebsiella pneumoniae subsp. pneumoniae NTUH-K2044]
CAVp103	NODE_10_length_208752_cov_28.9294	100987	103473	mrkC	1-2487/2487	100	95.38	gb|YP_002921126	fimbrial biogenesis outer membrane usher protein mrkC precursor [Type 3 fimbriae VF0567] [Klebsiella pneumoniae subsp. pneumoniae NTUH-K2044]
CAVp103	NODE_10_length_208752_cov_28.9294	103485	104186	mrkB	1-702/702	100	99.14	gb|YP_002921127	fimbrial chaperone protein mrkB precursor [Type 3 fimbriae VF0567] [Klebsiella pneumoniae subsp. pneumoniae NTUH-K2044]
CAVp103	NODE_10_length_208752_cov_28.9294	104282	104890	mrkA	1-609/609	100	98.03	gb|YP_002921128	type 3 fimbrial major pilin subunit MrkA [Type 3 fimbriae VF0567] [Klebsiella pneumoniae subsp. pneumoniae NTUH-K2044]
CAVp103	NODE_10_length_208752_cov_28.9294	109761	110365	fimB	1-605/606	99.83	88.93	gb|YP_002921134.1	tyrosine recombinase [Type I fimbriae VF0566] [Klebsiella pneumoniae subsp. pneumoniae NTUH-K2044]
CAVp103	NODE_10_length_208752_cov_28.9294	110819	111427	fimE	1-609/609	99.84	87.7	gb|YP_002921135.1	tyrosine recombinase [Type I fimbriae VF0566] [Klebsiella pneumoniae subsp. pneumoniae NTUH-K2044]
CAVp103	NODE_10_length_208752_cov_28.9294	111907	112455	fimA	1-549/549	100	93.08	gb|YP_002921137.1	type 1 major fimbrial subunit precursor [Type I fimbriae VF0566] [Klebsiella pneumoniae subsp. pneumoniae NTUH-K2044]
CAVp103	NODE_10_length_208752_cov_28.9294	112429	113063	fimI	3-636/636	99.69	91.02	gb|YP_002921138.1	type 1 pilus biosynthesis fimbrial protein [Type I fimbriae VF0566] [Klebsiella pneumoniae subsp. pneumoniae NTUH-K2044]
CAVp103	NODE_10_length_208752_cov_28.9294	113092	113817	fimC	1-726/726	100	90.77	gb|YP_002921139.1	periplasmic chaperone [Type I fimbriae VF0566] [Klebsiella pneumoniae subsp. pneumoniae NTUH-K2044]
CAVp103	NODE_10_length_208752_cov_28.9294	113867	116511	fimD	2-2646/2646	99.96	92.89	gb|YP_002921140.1	outer membrane usher protein [Type I fimbriae VF0566] [Klebsiella pneumoniae subsp. pneumoniae NTUH-K2044]
CAVp103	NODE_10_length_208752_cov_28.9294	116519	117049	fimF	1-531/531	100	90.77	gb|YP_002921141.1	type 1 fimbrial minor component [Type I fimbriae VF0566] [Klebsiella pneumoniae subsp. pneumoniae NTUH-K2044]
CAVp103	NODE_10_length_208752_cov_28.9294	117062	117562	fimG	1-501/501	100	94.61	gb|YP_002921142.1	type 1 fimbrial minor component [Type I fimbriae VF0566] [Klebsiella pneumoniae subsp. pneumoniae NTUH-K2044]
CAVp103	NODE_10_length_208752_cov_28.9294	117577	118485	fimH	1-909/909	100	94.72	gb|YP_002921143.1	type 1 fimbrial adhesin precursor [Type I fimbriae VF0566] [Klebsiella pneumoniae subsp. pneumoniae NTUH-K2044]
CAVp103	NODE_1172_length_452_cov_1.97333	136	452	vipA/tssB	176-492/492	64.43	82.97	gb|YP_005226597.1	type VI secretion system contractile sheath small subunit VipA [T6SS VF0569] [Klebsiella pneumoniae subsp. pneumoniae HS11286]
CAVp103	NODE_119_length_1702_cov_43.76	1	1389	manC	28-1416/1416	98.09	97.26	gb|YP_002920352.1	mannose-1-phosphate guanylyltransferase [Capsule VF0560] [Klebsiella pneumoniae subsp. pneumoniae NTUH-K2044]
CAVp103	NODE_16_length_137745_cov_26.0683	72470	73540	ompA	1-1041/1041	100	83.75	gb|AAF37887	outer membrane protein A [OmpA VF0236] [Escherichia coli O18:K1:H7 str. RS218]
CAVp103	NODE_1_length_616082_cov_22.9293	264983	265474	vipA/tssB	1-492/492	100	93.09	gb|YP_005226597.1	type VI secretion system contractile sheath small subunit VipA [T6SS VF0569] [Klebsiella pneumoniae subsp. pneumoniae HS11286]
CAVp103	NODE_1_length_616082_cov_22.9293	265517	267061	vipB/tssC	1-1545/1545	100	93.85	gb|YP_005226598.1	type VI secretion system contractile sheath large subunit VipB [T6SS VF0569] [Klebsiella pneumoniae subsp. pneumoniae HS11286]
CAVp103	NODE_1_length_616082_cov_22.9293	267071	268414	vasE/tssK	1-1344/1344	100	93.97	gb|YP_005226599.1	type VI secretion system baseplate subunit TssK [T6SS VF0569] [Klebsiella pneumoniae subsp. pneumoniae HS11286]
CAVp103	NODE_1_length_616082_cov_22.9293	268411	269100	dotU/tssL	1-690/690	100	90.44	gb|YP_005226600.1	type VI secretion system protein DotU/TssL family [T6SS VF0569] [Klebsiella pneumoniae subsp. pneumoniae HS11286]
CAVp103	NODE_1_length_616082_cov_22.9293	270808	271299	hcp/tssD	1-492/492	100	96.34	gb|YP_005226602.1	type VI secretion system protein Hcp family [T6SS VF0569] [Klebsiella pneumoniae subsp. pneumoniae HS11286]
CAVp103	NODE_1_length_616082_cov_22.9293	271569	274223	clpV/tssH	1-2655/2655	100	93.94	gb|YP_005226603.1	type VI secretion system ATPase TssH [T6SS VF0569] [Klebsiella pneumoniae subsp. pneumoniae HS11286]
CAVp103	NODE_1_length_616082_cov_22.9293	274225	276593	vgrG/tssI	1-2369/2370	99.96	95.27	gb|YP_005226604.1	type VI secretion system tip protein VgrG [T6SS VF0569] [Klebsiella pneumoniae subsp. pneumoniae HS11286]
CAVp103	NODE_1_length_616082_cov_22.9293	277437	277958	tli1	1-531/531	98.31	93.41	gb|YP_005226607.1	type VI secretion system immunity protein [T6SS VF0569] [Klebsiella pneumoniae subsp. pneumoniae HS11286]
CAVp103	NODE_1_length_616082_cov_22.9293	278027	278556	tli1	1-530/531	99.62	90.77	gb|YP_005226608.1	type VI secretion system immunity protein [T6SS VF0569] [Klebsiella pneumoniae subsp. pneumoniae HS11286]
CAVp103	NODE_1_length_616082_cov_22.9293	278545	280958	VF0569	1-2414/2418	99.79	92.88	tle1	type VI secretion system effector [T6SS VF0569] [Klebsiella pneumoniae subsp. pneumoniae HS11286]
CAVp103	NODE_1_length_616082_cov_22.9293	281007	281264	KPHS_23120	1-258/258	100	96.51	gb|YP_005226612.1	PaaR repeat-containing protein [T6SS VF0569] [Klebsiella pneumoniae subsp. pneumoniae HS11286]
CAVp103	NODE_1_length_616082_cov_22.9293	282384	285809	icmF/tssM	1-3426/3426	100	94.45	gb|YP_005226614.1	type VI secretion protein TssM [T6SS VF0569] [Klebsiella pneumoniae subsp. pneumoniae HS11286]
CAVp103	NODE_1_length_616082_cov_22.9293	289037	290791	tssF	1-1755/1755	100	94.42	gb|YP_005226617.1	type VI secretion system baseplate subunit TssF [T6SS VF0569] [Klebsiella pneumoniae subsp. pneumoniae HS11286]
CAVp103	NODE_1_length_616082_cov_22.9293	290755	291840	tssG	1-1086/1086	100	90.52	gb|YP_005226618.1	type VI secretion system baseplate subunit TssG [T6SS VF0569] [Klebsiella pneumoniae subsp. pneumoniae HS11286]
CAVp103	NODE_1_length_616082_cov_22.9293	291818	292360	sciN/tssJ	1-543/543	100	93.55	gb|YP_005226619.1	type VI secretion system lipoprotein TssJ [T6SS VF0569] [Klebsiella pneumoniae subsp. pneumoniae HS11286]
CAVp103	NODE_1_length_616082_cov_22.9293	579572	580507	iroE	1-936/936	99.89	83.46	gb|YP_002919453	siderophore esterase IroE [Sal VF0563] [Klebsiella pneumoniae subsp. pneumoniae NTUH-K2044]
CAVp103	NODE_2227_length_361_cov_1.04225	145	361	papI	1-217/234	92.74	99.54	gb|NP_755468	regulatory protein PapI [P fimbriae VF0220] [Escherichia coli CFT073]
CAVp103	NODE_2395_length_352_cov_1.88364	89	352	sfaB	67-330/330	80	99.24	gb|YP_540123	S fimbrial switch regulatory protein SfaB [S fimbriae VF0222] [Escherichia coli UTI89]
CAVp103	NODE_2_length_295256_cov_28.485	76838	77418	ykgK/ecpR	11-591/591	98.31	87.09	gb|NP_286011	regulator protein EcpR [ECP VF0404] [Escherichia coli O157:H7 str. EDL933]
CAVp103	NODE_2_length_295256_cov_28.485	77492	78075	yagZ/ecpA	1-584/588	99.32	89.38	gb|NP_286010	E. coli common pilus structural subunit EcpA [ECP VF0404] [Escherichia coli O157:H7 str. EDL933]
CAVp103	NODE_2_length_295256_cov_28.485	78138	78806	yagY/ecpB	1-669/669	100	87.14	gb|NP_286009	E. coli common pilus chaperone EcpB [ECP VF0404] [Escherichia coli O157:H7 str. EDL933]
CAVp103	NODE_2_length_295256_cov_28.485	78832	81357	yagX/ecpC	1-2526/2526	99.92	87.5	gb|NP_286008	E. coli common pilus usher EcpC [ECP VF0404] [Escherichia coli O157:H7 str. EDL933]
CAVp103	NODE_2_length_295256_cov_28.485	81347	82990	yagW/ecpD	1-1644/1644	100	88.38	gb|NP_286007	polymerized tip adhesin of ECP fibers [ECP VF0404] [Escherichia coli O157:H7 str. EDL933]
CAVp103	NODE_2_length_295256_cov_28.485	82916	83669	yagV/ecpE	3-756/756	99.74	83.95	gb|NP_286006	E. coli common pilus chaperone EcpE [ECP VF0404] [Escherichia coli O157:H7 str. EDL933]
CAVp103	NODE_2_length_295256_cov_28.485	232876	236022	acrB	1-3147/3147	100	95.14	gb|YP_002918165.1	acriflavine resistance protein B [AcrAB VF0568] [Klebsiella pneumoniae subsp. pneumoniae NTUH-K2044]
CAVp103	NODE_2_length_295256_cov_28.485	236045	237238	acrA	1-1194/1194	100	95.73	gb|YP_002918166.1	acriflavine resistance protein A [AcrAB VF0568] [Klebsiella pneumoniae subsp. pneumoniae NTUH-K2044]
CAVp103	NODE_324_length_803_cov_44.6791	1	803	manB	469-1271/1371	58.57	98.63	gb|YP_002920351.1	phosphomannomutase [Capsule VF0560] [Klebsiella pneumoniae subsp. pneumoniae NTUH-K2044]
CAVp103	NODE_3_length_289944_cov_25.3781	129582	130232	rcsB	1-651/651	100	97.54	gb|YP_002920501.1	transcriptional regulator RcsB [RcsAB VF0571] [Klebsiella pneumoniae subsp. pneumoniae NTUH-K2044]
CAVp103	NODE_3_length_289944_cov_25.3781	287515	288411	galF	1-897/897	100	94.98	gb|YP_002920369.1	UTP-glucose-1-phosphate uridylyltransferase subunit GalF [Capsule VF0560] [Klebsiella pneumoniae subsp. pneumoniae NTUH-K2044]
CAVp103	NODE_3_length_289944_cov_25.3781	288804	289432	cpsACP	1-629/630	99.84	87.28	gb|YP_002920368.1	phosphatase PAP2 family protein [Capsule VF0560] [Klebsiella pneumoniae subsp. pneumoniae NTUH-K2044]
CAVp103	NODE_50_length_19420_cov_49.7665	527	2047	wzi	1-1515/1515	100	86.72	gb|YP_002920367.1	surface assembly of capsule [Capsule VF0560] [Klebsiella pneumoniae subsp. pneumoniae NTUH-K2044]
CAVp103	NODE_50_length_19420_cov_49.7665	2192	3317	wza	1-1126/1134	99.29	80.37	gb|YP_002920366.1	capsule polysaccharide export protein precursor [Capsule VF0560] [Klebsiella pneumoniae subsp. pneumoniae NTUH-K2044]
CAVp103	NODE_50_length_19420_cov_49.7665	17685	19091	gnd	1-1407/1407	100	95.74	gb|YP_002920353.1	6-phosphogluconate dehydrogenase [Capsule VF0560] [Klebsiella pneumoniae subsp. pneumoniae NTUH-K2044]
CAVp103	NODE_5696_length_265_cov_1.18085	1	265	fimG	54-318/504	52.58	98.49	gb|NP_757247	FimG protein precursor [Type 1 fimbriae VF0221] [Escherichia coli CFT073]
CAVp103	NODE_76_length_4636_cov_34.6308	341	1507	ugd	1-1167/1167	100	95.03	gb|YP_002920350.1	UDP-glucose 6-dehydrogenase [Capsule VF0560] [Klebsiella pneumoniae subsp. pneumoniae NTUH-K2044]
CAVp103	NODE_7_length_216712_cov_24.299	53832	54439	entD	23-630/630	96.51	89.64	gb|YP_002918366.1	enterochelin synthetase component D [Ent VF0562] [Klebsiella pneumoniae subsp. pneumoniae NTUH-K2044]
CAVp103	NODE_7_length_216712_cov_24.299	54528	56756	fepA	1-2229/2229	100	95.87	gb|YP_002918367.1	outer membrane receptor FepA [Ent VF0562] [Klebsiella pneumoniae subsp. pneumoniae NTUH-K2044]
CAVp103	NODE_7_length_216712_cov_24.299	57016	58224	fes	1-1209/1209	100	94.13	gb|YP_002918368.1	enterobactin/ferric enterobactin esterase [Ent VF0562] [Klebsiella pneumoniae subsp. pneumoniae NTUH-K2044]
CAVp103	NODE_7_length_216712_cov_24.299	58466	62347	entF	1-3882/3882	100	95.8	gb|YP_002918370.1	enterobactin synthase subunit F [Ent VF0562] [Klebsiella pneumoniae subsp. pneumoniae NTUH-K2044]
CAVp103	NODE_7_length_216712_cov_24.299	62412	63206	fepC	1-795/795	100	97.48	gb|YP_002918371.1	iron-enterobactin transporter ATP-binding protein [Ent VF0562] [Klebsiella pneumoniae subsp. pneumoniae NTUH-K2044]
CAVp103	NODE_7_length_216712_cov_24.299	63203	64195	fepG	1-993/993	100	96.47	gb|YP_002918372.1	iron-enterobactin transporter permease [Ent VF0562] [Klebsiella pneumoniae subsp. pneumoniae NTUH-K2044]
CAVp103	NODE_7_length_216712_cov_24.299	64192	65199	fepD	1-1008/1008	100	96.13	gb|YP_002918373.1	iron-enterobactin transporter membrane protein [Ent VF0562] [Klebsiella pneumoniae subsp. pneumoniae NTUH-K2044]
CAVp103	NODE_7_length_216712_cov_24.299	65312	66549	ybdA	1-1238/1242	99.68	95.64	gb|YP_002918375.1	enterobactin exporter EntS [Ent VF0562] [Klebsiella pneumoniae subsp. pneumoniae NTUH-K2044]
CAVp103	NODE_7_length_216712_cov_24.299	66929	67888	fepB	1-960/960	100	94.48	gb|YP_002918376.1	iron-enterobactin transporter periplasmic binding protein [Ent VF0562] [Klebsiella pneumoniae subsp. pneumoniae NTUH-K2044]
CAVp103	NODE_7_length_216712_cov_24.299	68065	69252	entC	1-1188/1188	100	93.77	gb|YP_002918377.1	isochorismate synthase [Ent VF0562] [Klebsiella pneumoniae subsp. pneumoniae NTUH-K2044]
CAVp103	NODE_7_length_216712_cov_24.299	69262	70869	entE	1-1608/1608	100	95.03	gb|YP_002918378.1	enterobactin synthase subunit E [Ent VF0562] [Klebsiella pneumoniae subsp. pneumoniae NTUH-K2044]
CAVp103	NODE_7_length_216712_cov_24.299	70883	71734	entB	1-852/852	100	95.42	gb|YP_002918379.1	23-dihydro-23-dihydroxybenzoate synthetase isochroismatase [Ent VF0562] [Klebsiella pneumoniae subsp. pneumoniae NTUH-K2044]
CAVp103	NODE_7_length_216712_cov_24.299	71704	72489	entA	1-786/786	100	94.91	gb|YP_002918380.1	23-dihydroxybenzoate-23-dehydrogenase [Ent VF0562] [Klebsiella pneumoniae subsp. pneumoniae NTUH-K2044]
CAVp103	NODE_9_length_210650_cov_24.7553	179863	180486	rcsA	1-624/624	100	91.99	gb|YP_002920216.1	transcriptional activator for ctr capsule biosynthesis [RcsAB VF0571] [Klebsiella pneumoniae subsp. pneumoniae NTUH-K2044]
CAVp67	NODE_15_length_141056_cov_34.344	64206	65276	ompA	1-1041/1041	100	83.75	gb|AAF37887	outer membrane protein A [OmpA VF0236] [Escherichia coli O18:K1:H7 str. RS218]
CAVp67	NODE_1_length_615939_cov_30.1272	264983	265474	vipA/tssB	1-492/492	100	93.09	gb|YP_005226597.1	type VI secretion system contractile sheath small subunit VipA [T6SS VF0569] [Klebsiella pneumoniae subsp. pneumoniae HS11286]
CAVp67	NODE_1_length_615939_cov_30.1272	265517	267061	vipB/tssC	1-1545/1545	100	93.85	gb|YP_005226598.1	type VI secretion system contractile sheath large subunit VipB [T6SS VF0569] [Klebsiella pneumoniae subsp. pneumoniae HS11286]
CAVp67	NODE_1_length_615939_cov_30.1272	267071	268414	vasE/tssK	1-1344/1344	100	93.97	gb|YP_005226599.1	type VI secretion system baseplate subunit TssK [T6SS VF0569] [Klebsiella pneumoniae subsp. pneumoniae HS11286]
CAVp67	NODE_1_length_615939_cov_30.1272	268411	269100	dotU/tssL	1-690/690	100	90.44	gb|YP_005226600.1	type VI secretion system protein DotU/TssL family [T6SS VF0569] [Klebsiella pneumoniae subsp. pneumoniae HS11286]
CAVp67	NODE_1_length_615939_cov_30.1272	270808	271299	hcp/tssD	1-492/492	100	96.34	gb|YP_005226602.1	type VI secretion system protein Hcp family [T6SS VF0569] [Klebsiella pneumoniae subsp. pneumoniae HS11286]
CAVp67	NODE_1_length_615939_cov_30.1272	271569	274223	clpV/tssH	1-2655/2655	100	93.94	gb|YP_005226603.1	type VI secretion system ATPase TssH [T6SS VF0569] [Klebsiella pneumoniae subsp. pneumoniae HS11286]
CAVp67	NODE_1_length_615939_cov_30.1272	274225	276593	vgrG/tssI	1-2369/2370	99.96	95.31	gb|YP_005226604.1	type VI secretion system tip protein VgrG [T6SS VF0569] [Klebsiella pneumoniae subsp. pneumoniae HS11286]
CAVp67	NODE_1_length_615939_cov_30.1272	277437	277958	tli1	1-531/531	98.31	93.41	gb|YP_005226607.1	type VI secretion system immunity protein [T6SS VF0569] [Klebsiella pneumoniae subsp. pneumoniae HS11286]
CAVp67	NODE_1_length_615939_cov_30.1272	278027	278556	tli1	1-530/531	99.62	90.77	gb|YP_005226608.1	type VI secretion system immunity protein [T6SS VF0569] [Klebsiella pneumoniae subsp. pneumoniae HS11286]
CAVp67	NODE_1_length_615939_cov_30.1272	278545	280958	VF0569	1-2414/2418	99.79	92.88	tle1	type VI secretion system effector [T6SS VF0569] [Klebsiella pneumoniae subsp. pneumoniae HS11286]
CAVp67	NODE_1_length_615939_cov_30.1272	281007	281264	KPHS_23120	1-258/258	100	96.51	gb|YP_005226612.1	PaaR repeat-containing protein [T6SS VF0569] [Klebsiella pneumoniae subsp. pneumoniae HS11286]
CAVp67	NODE_1_length_615939_cov_30.1272	282384	285809	icmF/tssM	1-3426/3426	100	94.45	gb|YP_005226614.1	type VI secretion protein TssM [T6SS VF0569] [Klebsiella pneumoniae subsp. pneumoniae HS11286]
CAVp67	NODE_1_length_615939_cov_30.1272	289037	290791	tssF	1-1755/1755	100	94.42	gb|YP_005226617.1	type VI secretion system baseplate subunit TssF [T6SS VF0569] [Klebsiella pneumoniae subsp. pneumoniae HS11286]
CAVp67	NODE_1_length_615939_cov_30.1272	290755	291840	tssG	1-1086/1086	100	90.52	gb|YP_005226618.1	type VI secretion system baseplate subunit TssG [T6SS VF0569] [Klebsiella pneumoniae subsp. pneumoniae HS11286]
CAVp67	NODE_1_length_615939_cov_30.1272	291818	292360	sciN/tssJ	1-543/543	100	93.55	gb|YP_005226619.1	type VI secretion system lipoprotein TssJ [T6SS VF0569] [Klebsiella pneumoniae subsp. pneumoniae HS11286]
CAVp67	NODE_1_length_615939_cov_30.1272	579429	580364	iroE	1-936/936	99.89	83.46	gb|YP_002919453	siderophore esterase IroE [Sal VF0563] [Klebsiella pneumoniae subsp. pneumoniae NTUH-K2044]
CAVp67	NODE_2_length_579351_cov_34.8262	76707	77287	ykgK/ecpR	11-591/591	98.31	87.09	gb|NP_286011	regulator protein EcpR [ECP VF0404] [Escherichia coli O157:H7 str. EDL933]
CAVp67	NODE_2_length_579351_cov_34.8262	77361	77944	yagZ/ecpA	1-584/588	99.32	89.38	gb|NP_286010	E. coli common pilus structural subunit EcpA [ECP VF0404] [Escherichia coli O157:H7 str. EDL933]
CAVp67	NODE_2_length_579351_cov_34.8262	78007	78675	yagY/ecpB	1-669/669	100	87.14	gb|NP_286009	E. coli common pilus chaperone EcpB [ECP VF0404] [Escherichia coli O157:H7 str. EDL933]
CAVp67	NODE_2_length_579351_cov_34.8262	78701	81226	yagX/ecpC	1-2526/2526	99.92	87.5	gb|NP_286008	E. coli common pilus usher EcpC [ECP VF0404] [Escherichia coli O157:H7 str. EDL933]
CAVp67	NODE_2_length_579351_cov_34.8262	81216	82859	yagW/ecpD	1-1644/1644	100	88.38	gb|NP_286007	polymerized tip adhesin of ECP fibers [ECP VF0404] [Escherichia coli O157:H7 str. EDL933]
CAVp67	NODE_2_length_579351_cov_34.8262	82785	83538	yagV/ecpE	3-756/756	99.74	83.95	gb|NP_286006	E. coli common pilus chaperone EcpE [ECP VF0404] [Escherichia coli O157:H7 str. EDL933]
CAVp67	NODE_2_length_579351_cov_34.8262	232745	235891	acrB	1-3147/3147	100	95.14	gb|YP_002918165.1	acriflavine resistance protein B [AcrAB VF0568] [Klebsiella pneumoniae subsp. pneumoniae NTUH-K2044]
CAVp67	NODE_2_length_579351_cov_34.8262	235914	237107	acrA	1-1194/1194	100	95.73	gb|YP_002918166.1	acriflavine resistance protein A [AcrAB VF0568] [Klebsiella pneumoniae subsp. pneumoniae NTUH-K2044]
CAVp67	NODE_2_length_579351_cov_34.8262	416467	417074	entD	23-630/630	96.51	89.64	gb|YP_002918366.1	enterochelin synthetase component D [Ent VF0562] [Klebsiella pneumoniae subsp. pneumoniae NTUH-K2044]
CAVp67	NODE_2_length_579351_cov_34.8262	417163	419391	fepA	1-2229/2229	100	95.87	gb|YP_002918367.1	outer membrane receptor FepA [Ent VF0562] [Klebsiella pneumoniae subsp. pneumoniae NTUH-K2044]
CAVp67	NODE_2_length_579351_cov_34.8262	419651	420859	fes	1-1209/1209	100	94.13	gb|YP_002918368.1	enterobactin/ferric enterobactin esterase [Ent VF0562] [Klebsiella pneumoniae subsp. pneumoniae NTUH-K2044]
CAVp67	NODE_2_length_579351_cov_34.8262	421101	424982	entF	1-3882/3882	100	95.8	gb|YP_002918370.1	enterobactin synthase subunit F [Ent VF0562] [Klebsiella pneumoniae subsp. pneumoniae NTUH-K2044]
CAVp67	NODE_2_length_579351_cov_34.8262	425047	425841	fepC	1-795/795	100	97.48	gb|YP_002918371.1	iron-enterobactin transporter ATP-binding protein [Ent VF0562] [Klebsiella pneumoniae subsp. pneumoniae NTUH-K2044]
CAVp67	NODE_2_length_579351_cov_34.8262	425838	426830	fepG	1-993/993	100	96.47	gb|YP_002918372.1	iron-enterobactin transporter permease [Ent VF0562] [Klebsiella pneumoniae subsp. pneumoniae NTUH-K2044]
CAVp67	NODE_2_length_579351_cov_34.8262	426827	427834	fepD	1-1008/1008	100	96.13	gb|YP_002918373.1	iron-enterobactin transporter membrane protein [Ent VF0562] [Klebsiella pneumoniae subsp. pneumoniae NTUH-K2044]
CAVp67	NODE_2_length_579351_cov_34.8262	427947	429184	ybdA	1-1238/1242	99.68	95.64	gb|YP_002918375.1	enterobactin exporter EntS [Ent VF0562] [Klebsiella pneumoniae subsp. pneumoniae NTUH-K2044]
CAVp67	NODE_2_length_579351_cov_34.8262	429564	430523	fepB	1-960/960	100	94.48	gb|YP_002918376.1	iron-enterobactin transporter periplasmic binding protein [Ent VF0562] [Klebsiella pneumoniae subsp. pneumoniae NTUH-K2044]
CAVp67	NODE_2_length_579351_cov_34.8262	430700	431887	entC	1-1188/1188	100	93.77	gb|YP_002918377.1	isochorismate synthase [Ent VF0562] [Klebsiella pneumoniae subsp. pneumoniae NTUH-K2044]
CAVp67	NODE_2_length_579351_cov_34.8262	431897	433504	entE	1-1608/1608	100	95.03	gb|YP_002918378.1	enterobactin synthase subunit E [Ent VF0562] [Klebsiella pneumoniae subsp. pneumoniae NTUH-K2044]
CAVp67	NODE_2_length_579351_cov_34.8262	433518	434369	entB	1-852/852	100	95.42	gb|YP_002918379.1	23-dihydro-23-dihydroxybenzoate synthetase isochroismatase [Ent VF0562] [Klebsiella pneumoniae subsp. pneumoniae NTUH-K2044]
CAVp67	NODE_2_length_579351_cov_34.8262	434339	435124	entA	1-786/786	100	94.91	gb|YP_002918380.1	23-dihydroxybenzoate-23-dehydrogenase [Ent VF0562] [Klebsiella pneumoniae subsp. pneumoniae NTUH-K2044]
CAVp67	NODE_3_length_344196_cov_38.2193	232614	233322	mrkH	3-711/711	99.72	94.36	gb|YP_002921121.1	transcriptional activator [Type 3 fimbriae VF0567] [Klebsiella pneumoniae subsp. pneumoniae NTUH-K2044]
CAVp67	NODE_3_length_344196_cov_38.2193	233328	233912	mrkI	1-585/585	99.83	89.25	gb|YP_002921122.1	LuxR family regulatory protein [Type 3 fimbriae VF0567] [Klebsiella pneumoniae subsp. pneumoniae NTUH-K2044]
CAVp67	NODE_3_length_344196_cov_38.2193	234056	234772	mrkJ	1-717/717	100	90.52	gb|YP_002921123.1	phosphodiesterase [Type 3 fimbriae VF0567] [Klebsiella pneumoniae subsp. pneumoniae NTUH-K2044]
CAVp67	NODE_3_length_344196_cov_38.2193	234806	235441	mrkF	1-636/636	100	92.61	gb|YP_002921124	type 3 fimbrial minor pilin subunit MrkF [Type 3 fimbriae VF0567] [Klebsiella pneumoniae subsp. pneumoniae NTUH-K2044]
CAVp67	NODE_3_length_344196_cov_38.2193	235455	236450	mrkD	1-996/996	100	93.78	gb|YP_002921125	fimbrial adhesin protein precursor MrkD [Type 3 fimbriae VF0567] [Klebsiella pneumoniae subsp. pneumoniae NTUH-K2044]
CAVp67	NODE_3_length_344196_cov_38.2193	236441	238927	mrkC	1-2487/2487	100	95.38	gb|YP_002921126	fimbrial biogenesis outer membrane usher protein mrkC precursor [Type 3 fimbriae VF0567] [Klebsiella pneumoniae subsp. pneumoniae NTUH-K2044]
CAVp67	NODE_3_length_344196_cov_38.2193	238939	239640	mrkB	1-702/702	100	99.14	gb|YP_002921127	fimbrial chaperone protein mrkB precursor [Type 3 fimbriae VF0567] [Klebsiella pneumoniae subsp. pneumoniae NTUH-K2044]
CAVp67	NODE_3_length_344196_cov_38.2193	239736	240344	mrkA	1-609/609	100	98.03	gb|YP_002921128	type 3 fimbrial major pilin subunit MrkA [Type 3 fimbriae VF0567] [Klebsiella pneumoniae subsp. pneumoniae NTUH-K2044]
CAVp67	NODE_3_length_344196_cov_38.2193	245215	245819	fimB	1-605/606	99.83	88.93	gb|YP_002921134.1	tyrosine recombinase [Type I fimbriae VF0566] [Klebsiella pneumoniae subsp. pneumoniae NTUH-K2044]
CAVp67	NODE_3_length_344196_cov_38.2193	246273	246881	fimE	1-609/609	99.84	87.7	gb|YP_002921135.1	tyrosine recombinase [Type I fimbriae VF0566] [Klebsiella pneumoniae subsp. pneumoniae NTUH-K2044]
CAVp67	NODE_3_length_344196_cov_38.2193	247361	247909	fimA	1-549/549	100	93.08	gb|YP_002921137.1	type 1 major fimbrial subunit precursor [Type I fimbriae VF0566] [Klebsiella pneumoniae subsp. pneumoniae NTUH-K2044]
CAVp67	NODE_3_length_344196_cov_38.2193	247883	248517	fimI	3-636/636	99.69	91.02	gb|YP_002921138.1	type 1 pilus biosynthesis fimbrial protein [Type I fimbriae VF0566] [Klebsiella pneumoniae subsp. pneumoniae NTUH-K2044]
CAVp67	NODE_3_length_344196_cov_38.2193	248546	249271	fimC	1-726/726	100	90.77	gb|YP_002921139.1	periplasmic chaperone [Type I fimbriae VF0566] [Klebsiella pneumoniae subsp. pneumoniae NTUH-K2044]
CAVp67	NODE_3_length_344196_cov_38.2193	249321	251965	fimD	2-2646/2646	99.96	92.89	gb|YP_002921140.1	outer membrane usher protein [Type I fimbriae VF0566] [Klebsiella pneumoniae subsp. pneumoniae NTUH-K2044]
CAVp67	NODE_3_length_344196_cov_38.2193	251973	252503	fimF	1-531/531	100	90.77	gb|YP_002921141.1	type 1 fimbrial minor component [Type I fimbriae VF0566] [Klebsiella pneumoniae subsp. pneumoniae NTUH-K2044]
CAVp67	NODE_3_length_344196_cov_38.2193	252516	253016	fimG	1-501/501	100	94.61	gb|YP_002921142.1	type 1 fimbrial minor component [Type I fimbriae VF0566] [Klebsiella pneumoniae subsp. pneumoniae NTUH-K2044]
CAVp67	NODE_3_length_344196_cov_38.2193	253031	253939	fimH	1-909/909	100	94.72	gb|YP_002921143.1	type 1 fimbrial adhesin precursor [Type I fimbriae VF0566] [Klebsiella pneumoniae subsp. pneumoniae NTUH-K2044]
CAVp67	NODE_4_length_318971_cov_35.665	129581	130231	rcsB	1-651/651	100	97.54	gb|YP_002920501.1	transcriptional regulator RcsB [RcsAB VF0571] [Klebsiella pneumoniae subsp. pneumoniae NTUH-K2044]
CAVp67	NODE_4_length_318971_cov_35.665	287514	288410	galF	1-897/897	100	94.98	gb|YP_002920369.1	UTP-glucose-1-phosphate uridylyltransferase subunit GalF [Capsule VF0560] [Klebsiella pneumoniae subsp. pneumoniae NTUH-K2044]
CAVp67	NODE_4_length_318971_cov_35.665	288803	289431	cpsACP	1-629/630	99.84	87.28	gb|YP_002920368.1	phosphatase PAP2 family protein [Capsule VF0560] [Klebsiella pneumoniae subsp. pneumoniae NTUH-K2044]
CAVp67	NODE_4_length_318971_cov_35.665	290307	291827	wzi	1-1515/1515	100	86.72	gb|YP_002920367.1	surface assembly of capsule [Capsule VF0560] [Klebsiella pneumoniae subsp. pneumoniae NTUH-K2044]
CAVp67	NODE_4_length_318971_cov_35.665	291972	293097	wza	1-1126/1134	99.29	80.37	gb|YP_002920366.1	capsule polysaccharide export protein precursor [Capsule VF0560] [Klebsiella pneumoniae subsp. pneumoniae NTUH-K2044]
CAVp67	NODE_4_length_318971_cov_35.665	307465	308871	gnd	1-1407/1407	100	95.74	gb|YP_002920353.1	6-phosphogluconate dehydrogenase [Capsule VF0560] [Klebsiella pneumoniae subsp. pneumoniae NTUH-K2044]
CAVp67	NODE_4_length_318971_cov_35.665	309097	310512	manC	1-1416/1416	100	97.11	gb|YP_002920352.1	mannose-1-phosphate guanylyltransferase [Capsule VF0560] [Klebsiella pneumoniae subsp. pneumoniae NTUH-K2044]
CAVp67	NODE_4_length_318971_cov_35.665	310536	311906	manB	1-1371/1371	100	98.03	gb|YP_002920351.1	phosphomannomutase [Capsule VF0560] [Klebsiella pneumoniae subsp. pneumoniae NTUH-K2044]
CAVp67	NODE_4_length_318971_cov_35.665	312070	313236	ugd	1-1167/1167	100	95.03	gb|YP_002920350.1	UDP-glucose 6-dehydrogenase [Capsule VF0560] [Klebsiella pneumoniae subsp. pneumoniae NTUH-K2044]
CAVp67	NODE_4_length_318971_cov_35.665	316262	317677	manC	1-1416/1416	100	97.11	gb|YP_002920352.1	mannose-1-phosphate guanylyltransferase [Capsule VF0560] [Klebsiella pneumoniae subsp. pneumoniae NTUH-K2044]
CAVp67	NODE_4_length_318971_cov_35.665	317701	318971	manB	1-1271/1371	92.71	98.27	gb|YP_002920351.1	phosphomannomutase [Capsule VF0560] [Klebsiella pneumoniae subsp. pneumoniae NTUH-K2044]
CAVp67	NODE_6_length_294553_cov_32.5902	114076	114699	rcsA	1-624/624	100	91.99	gb|YP_002920216.1	transcriptional activator for ctr capsule biosynthesis [RcsAB VF0571] [Klebsiella pneumoniae subsp. pneumoniae NTUH-K2044]
CAVp275	NODE_1_length_587689_cov_47.730336	30652	31275	rcsA	1-624/624	100	91.99	gb|YP_002920216.1	transcriptional activator for ctr capsule biosynthesis [RcsAB VF0571] [Klebsiella pneumoniae subsp. pneumoniae NTUH-K2044]
CAVp275	NODE_2_length_472768_cov_43.828074	240055	240990	iroE	1-936/936	99.89	83.46	gb|YP_002919453	siderophore esterase IroE [Sal VF0563] [Klebsiella pneumoniae subsp. pneumoniae NTUH-K2044]
CAVp275	NODE_30_length_49098_cov_52.113992	1	1195	manB	151-1345/1371	87.16	97.16	gb|YP_002920351.1	phosphomannomutase [Capsule VF0560] [Klebsiella pneumoniae subsp. pneumoniae NTUH-K2044]
CAVp275	NODE_3_length_364323_cov_60.112053	252741	253449	mrkH	3-711/711	99.72	94.36	gb|YP_002921121.1	transcriptional activator [Type 3 fimbriae VF0567] [Klebsiella pneumoniae subsp. pneumoniae NTUH-K2044]
CAVp275	NODE_3_length_364323_cov_60.112053	253455	254039	mrkI	1-585/585	99.83	89.25	gb|YP_002921122.1	LuxR family regulatory protein [Type 3 fimbriae VF0567] [Klebsiella pneumoniae subsp. pneumoniae NTUH-K2044]
CAVp275	NODE_3_length_364323_cov_60.112053	254183	254899	mrkJ	1-717/717	100	90.52	gb|YP_002921123.1	phosphodiesterase [Type 3 fimbriae VF0567] [Klebsiella pneumoniae subsp. pneumoniae NTUH-K2044]
CAVp275	NODE_3_length_364323_cov_60.112053	254933	255568	mrkF	1-636/636	100	92.61	gb|YP_002921124	type 3 fimbrial minor pilin subunit MrkF [Type 3 fimbriae VF0567] [Klebsiella pneumoniae subsp. pneumoniae NTUH-K2044]
CAVp275	NODE_3_length_364323_cov_60.112053	255582	256577	mrkD	1-996/996	100	93.78	gb|YP_002921125	fimbrial adhesin protein precursor MrkD [Type 3 fimbriae VF0567] [Klebsiella pneumoniae subsp. pneumoniae NTUH-K2044]
CAVp275	NODE_3_length_364323_cov_60.112053	256568	259054	mrkC	1-2487/2487	100	95.38	gb|YP_002921126	fimbrial biogenesis outer membrane usher protein mrkC precursor [Type 3 fimbriae VF0567] [Klebsiella pneumoniae subsp. pneumoniae NTUH-K2044]
CAVp275	NODE_3_length_364323_cov_60.112053	259066	259767	mrkB	1-702/702	100	99.14	gb|YP_002921127	fimbrial chaperone protein mrkB precursor [Type 3 fimbriae VF0567] [Klebsiella pneumoniae subsp. pneumoniae NTUH-K2044]
CAVp275	NODE_3_length_364323_cov_60.112053	259863	260471	mrkA	1-609/609	100	98.03	gb|YP_002921128	type 3 fimbrial major pilin subunit MrkA [Type 3 fimbriae VF0567] [Klebsiella pneumoniae subsp. pneumoniae NTUH-K2044]
CAVp275	NODE_3_length_364323_cov_60.112053	265342	265946	fimB	1-605/606	99.83	88.93	gb|YP_002921134.1	tyrosine recombinase [Type I fimbriae VF0566] [Klebsiella pneumoniae subsp. pneumoniae NTUH-K2044]
CAVp275	NODE_3_length_364323_cov_60.112053	266400	267008	fimE	1-609/609	99.84	87.7	gb|YP_002921135.1	tyrosine recombinase [Type I fimbriae VF0566] [Klebsiella pneumoniae subsp. pneumoniae NTUH-K2044]
CAVp275	NODE_3_length_364323_cov_60.112053	267488	268036	fimA	1-549/549	100	93.08	gb|YP_002921137.1	type 1 major fimbrial subunit precursor [Type I fimbriae VF0566] [Klebsiella pneumoniae subsp. pneumoniae NTUH-K2044]
CAVp275	NODE_3_length_364323_cov_60.112053	268010	268644	fimI	3-636/636	99.69	91.02	gb|YP_002921138.1	type 1 pilus biosynthesis fimbrial protein [Type I fimbriae VF0566] [Klebsiella pneumoniae subsp. pneumoniae NTUH-K2044]
CAVp275	NODE_3_length_364323_cov_60.112053	268673	269398	fimC	1-726/726	100	90.77	gb|YP_002921139.1	periplasmic chaperone [Type I fimbriae VF0566] [Klebsiella pneumoniae subsp. pneumoniae NTUH-K2044]
CAVp275	NODE_3_length_364323_cov_60.112053	269448	272092	fimD	2-2646/2646	99.96	92.89	gb|YP_002921140.1	outer membrane usher protein [Type I fimbriae VF0566] [Klebsiella pneumoniae subsp. pneumoniae NTUH-K2044]
CAVp275	NODE_3_length_364323_cov_60.112053	272100	272630	fimF	1-531/531	100	90.77	gb|YP_002921141.1	type 1 fimbrial minor component [Type I fimbriae VF0566] [Klebsiella pneumoniae subsp. pneumoniae NTUH-K2044]
CAVp275	NODE_3_length_364323_cov_60.112053	272643	273143	fimG	1-501/501	100	94.61	gb|YP_002921142.1	type 1 fimbrial minor component [Type I fimbriae VF0566] [Klebsiella pneumoniae subsp. pneumoniae NTUH-K2044]
CAVp275	NODE_3_length_364323_cov_60.112053	273158	274066	fimH	1-909/909	100	94.72	gb|YP_002921143.1	type 1 fimbrial adhesin precursor [Type I fimbriae VF0566] [Klebsiella pneumoniae subsp. pneumoniae NTUH-K2044]
CAVp275	NODE_4_length_347615_cov_45.832159	55256	55798	sciN/tssJ	1-543/543	100	93.55	gb|YP_005226619.1	type VI secretion system lipoprotein TssJ [T6SS VF0569] [Klebsiella pneumoniae subsp. pneumoniae HS11286]
CAVp275	NODE_4_length_347615_cov_45.832159	55776	56861	tssG	1-1086/1086	100	90.52	gb|YP_005226618.1	type VI secretion system baseplate subunit TssG [T6SS VF0569] [Klebsiella pneumoniae subsp. pneumoniae HS11286]
CAVp275	NODE_4_length_347615_cov_45.832159	56825	58579	tssF	1-1755/1755	100	94.42	gb|YP_005226617.1	type VI secretion system baseplate subunit TssF [T6SS VF0569] [Klebsiella pneumoniae subsp. pneumoniae HS11286]
CAVp275	NODE_4_length_347615_cov_45.832159	61807	65232	icmF/tssM	1-3426/3426	100	94.45	gb|YP_005226614.1	type VI secretion protein TssM [T6SS VF0569] [Klebsiella pneumoniae subsp. pneumoniae HS11286]
CAVp275	NODE_4_length_347615_cov_45.832159	66352	66609	KPHS_23120	1-258/258	100	96.51	gb|YP_005226612.1	PaaR repeat-containing protein [T6SS VF0569] [Klebsiella pneumoniae subsp. pneumoniae HS11286]
CAVp275	NODE_4_length_347615_cov_45.832159	66658	69071	VF0569	1-2414/2418	99.79	92.88	tle1	type VI secretion system effector [T6SS VF0569] [Klebsiella pneumoniae subsp. pneumoniae HS11286]
CAVp275	NODE_4_length_347615_cov_45.832159	69060	69589	tli1	1-530/531	99.62	90.77	gb|YP_005226608.1	type VI secretion system immunity protein [T6SS VF0569] [Klebsiella pneumoniae subsp. pneumoniae HS11286]
CAVp275	NODE_4_length_347615_cov_45.832159	69658	70179	tli1	1-531/531	98.31	93.41	gb|YP_005226607.1	type VI secretion system immunity protein [T6SS VF0569] [Klebsiella pneumoniae subsp. pneumoniae HS11286]
CAVp275	NODE_4_length_347615_cov_45.832159	71023	73391	vgrG/tssI	1-2369/2370	99.96	95.27	gb|YP_005226604.1	type VI secretion system tip protein VgrG [T6SS VF0569] [Klebsiella pneumoniae subsp. pneumoniae HS11286]
CAVp275	NODE_4_length_347615_cov_45.832159	73393	76047	clpV/tssH	1-2655/2655	100	93.94	gb|YP_005226603.1	type VI secretion system ATPase TssH [T6SS VF0569] [Klebsiella pneumoniae subsp. pneumoniae HS11286]
CAVp275	NODE_4_length_347615_cov_45.832159	76317	76808	hcp/tssD	1-492/492	100	96.34	gb|YP_005226602.1	type VI secretion system protein Hcp family [T6SS VF0569] [Klebsiella pneumoniae subsp. pneumoniae HS11286]
CAVp275	NODE_4_length_347615_cov_45.832159	78516	79205	dotU/tssL	1-690/690	100	90.44	gb|YP_005226600.1	type VI secretion system protein DotU/TssL family [T6SS VF0569] [Klebsiella pneumoniae subsp. pneumoniae HS11286]
CAVp275	NODE_4_length_347615_cov_45.832159	79202	80545	vasE/tssK	1-1344/1344	100	93.97	gb|YP_005226599.1	type VI secretion system baseplate subunit TssK [T6SS VF0569] [Klebsiella pneumoniae subsp. pneumoniae HS11286]
CAVp275	NODE_4_length_347615_cov_45.832159	80555	82099	vipB/tssC	1-1545/1545	100	93.85	gb|YP_005226598.1	type VI secretion system contractile sheath large subunit VipB [T6SS VF0569] [Klebsiella pneumoniae subsp. pneumoniae HS11286]
CAVp275	NODE_4_length_347615_cov_45.832159	82142	82633	vipA/tssB	1-492/492	100	93.09	gb|YP_005226597.1	type VI secretion system contractile sheath small subunit VipA [T6SS VF0569] [Klebsiella pneumoniae subsp. pneumoniae HS11286]
CAVp275	NODE_57_length_6200_cov_35.843704	4165	5571	gnd	1-1407/1407	100	95.74	gb|YP_002920353.1	6-phosphogluconate dehydrogenase [Capsule VF0560] [Klebsiella pneumoniae subsp. pneumoniae NTUH-K2044]
CAVp275	NODE_5_length_304368_cov_49.474533	239093	240163	ompA	1-1041/1041	100	83.75	gb|AAF37887	outer membrane protein A [OmpA VF0236] [Escherichia coli O18:K1:H7 str. RS218]
CAVp275	NODE_60_length_4636_cov_45.130730	341	1507	ugd	1-1167/1167	100	95.03	gb|YP_002920350.1	UDP-glucose 6-dehydrogenase [Capsule VF0560] [Klebsiella pneumoniae subsp. pneumoniae NTUH-K2044]
CAVp275	NODE_6_length_295125_cov_56.670918	58019	59212	acrA	1-1194/1194	100	95.73	gb|YP_002918166.1	acriflavine resistance protein A [AcrAB VF0568] [Klebsiella pneumoniae subsp. pneumoniae NTUH-K2044]
CAVp275	NODE_6_length_295125_cov_56.670918	59235	62381	acrB	1-3147/3147	100	95.14	gb|YP_002918165.1	acriflavine resistance protein B [AcrAB VF0568] [Klebsiella pneumoniae subsp. pneumoniae NTUH-K2044]
CAVp275	NODE_6_length_295125_cov_56.670918	211588	212341	yagV/ecpE	3-756/756	99.74	83.95	gb|NP_286006	E. coli common pilus chaperone EcpE [ECP VF0404] [Escherichia coli O157:H7 str. EDL933]
CAVp275	NODE_6_length_295125_cov_56.670918	212267	213910	yagW/ecpD	1-1644/1644	100	88.38	gb|NP_286007	polymerized tip adhesin of ECP fibers [ECP VF0404] [Escherichia coli O157:H7 str. EDL933]
CAVp275	NODE_6_length_295125_cov_56.670918	213900	216425	yagX/ecpC	1-2526/2526	99.92	87.5	gb|NP_286008	E. coli common pilus usher EcpC [ECP VF0404] [Escherichia coli O157:H7 str. EDL933]
CAVp275	NODE_6_length_295125_cov_56.670918	216451	217119	yagY/ecpB	1-669/669	100	87.14	gb|NP_286009	E. coli common pilus chaperone EcpB [ECP VF0404] [Escherichia coli O157:H7 str. EDL933]
CAVp275	NODE_6_length_295125_cov_56.670918	217182	217765	yagZ/ecpA	1-584/588	99.32	89.38	gb|NP_286010	E. coli common pilus structural subunit EcpA [ECP VF0404] [Escherichia coli O157:H7 str. EDL933]
CAVp275	NODE_6_length_295125_cov_56.670918	217839	218419	ykgK/ecpR	11-591/591	98.31	87.09	gb|NP_286011	regulator protein EcpR [ECP VF0404] [Escherichia coli O157:H7 str. EDL933]
CAVp275	NODE_70_length_1339_cov_105.868463	1	1089	manC	328-1416/1416	76.91	97.52	gb|YP_002920352.1	mannose-1-phosphate guanylyltransferase [Capsule VF0560] [Klebsiella pneumoniae subsp. pneumoniae NTUH-K2044]
CAVp275	NODE_7_length_287168_cov_52.925184	126806	127456	rcsB	1-651/651	100	97.54	gb|YP_002920501.1	transcriptional regulator RcsB [RcsAB VF0571] [Klebsiella pneumoniae subsp. pneumoniae NTUH-K2044]
CAVp275	NODE_7_length_287168_cov_52.925184	284739	285635	galF	1-897/897	100	94.98	gb|YP_002920369.1	UTP-glucose-1-phosphate uridylyltransferase subunit GalF [Capsule VF0560] [Klebsiella pneumoniae subsp. pneumoniae NTUH-K2044]
CAVp275	NODE_7_length_287168_cov_52.925184	286028	286656	cpsACP	1-629/630	99.84	87.28	gb|YP_002920368.1	phosphatase PAP2 family protein [Capsule VF0560] [Klebsiella pneumoniae subsp. pneumoniae NTUH-K2044]
CAVp275	NODE_9_length_216515_cov_55.063025	144027	144812	entA	1-786/786	100	94.91	gb|YP_002918380.1	23-dihydroxybenzoate-23-dehydrogenase [Ent VF0562] [Klebsiella pneumoniae subsp. pneumoniae NTUH-K2044]
CAVp275	NODE_9_length_216515_cov_55.063025	144782	145633	entB	1-852/852	100	95.42	gb|YP_002918379.1	23-dihydro-23-dihydroxybenzoate synthetase isochroismatase [Ent VF0562] [Klebsiella pneumoniae subsp. pneumoniae NTUH-K2044]
CAVp275	NODE_9_length_216515_cov_55.063025	145647	147254	entE	1-1608/1608	100	95.03	gb|YP_002918378.1	enterobactin synthase subunit E [Ent VF0562] [Klebsiella pneumoniae subsp. pneumoniae NTUH-K2044]
CAVp275	NODE_9_length_216515_cov_55.063025	147264	148451	entC	1-1188/1188	100	93.77	gb|YP_002918377.1	isochorismate synthase [Ent VF0562] [Klebsiella pneumoniae subsp. pneumoniae NTUH-K2044]
CAVp275	NODE_9_length_216515_cov_55.063025	148628	149587	fepB	1-960/960	100	94.48	gb|YP_002918376.1	iron-enterobactin transporter periplasmic binding protein [Ent VF0562] [Klebsiella pneumoniae subsp. pneumoniae NTUH-K2044]
CAVp275	NODE_9_length_216515_cov_55.063025	149967	151204	ybdA	1-1238/1242	99.68	95.64	gb|YP_002918375.1	enterobactin exporter EntS [Ent VF0562] [Klebsiella pneumoniae subsp. pneumoniae NTUH-K2044]
CAVp275	NODE_9_length_216515_cov_55.063025	151317	152324	fepD	1-1008/1008	100	96.13	gb|YP_002918373.1	iron-enterobactin transporter membrane protein [Ent VF0562] [Klebsiella pneumoniae subsp. pneumoniae NTUH-K2044]
CAVp275	NODE_9_length_216515_cov_55.063025	152321	153313	fepG	1-993/993	100	96.47	gb|YP_002918372.1	iron-enterobactin transporter permease [Ent VF0562] [Klebsiella pneumoniae subsp. pneumoniae NTUH-K2044]
CAVp275	NODE_9_length_216515_cov_55.063025	153310	154104	fepC	1-795/795	100	97.48	gb|YP_002918371.1	iron-enterobactin transporter ATP-binding protein [Ent VF0562] [Klebsiella pneumoniae subsp. pneumoniae NTUH-K2044]
CAVp275	NODE_9_length_216515_cov_55.063025	154169	158050	entF	1-3882/3882	100	95.8	gb|YP_002918370.1	enterobactin synthase subunit F [Ent VF0562] [Klebsiella pneumoniae subsp. pneumoniae NTUH-K2044]
CAVp275	NODE_9_length_216515_cov_55.063025	158292	159500	fes	1-1209/1209	100	94.13	gb|YP_002918368.1	enterobactin/ferric enterobactin esterase [Ent VF0562] [Klebsiella pneumoniae subsp. pneumoniae NTUH-K2044]
CAVp275	NODE_9_length_216515_cov_55.063025	159760	161988	fepA	1-2229/2229	100	95.87	gb|YP_002918367.1	outer membrane receptor FepA [Ent VF0562] [Klebsiella pneumoniae subsp. pneumoniae NTUH-K2044]
CAVp275	NODE_9_length_216515_cov_55.063025	162077	162684	entD	23-630/630	96.51	89.64	gb|YP_002918366.1	enterochelin synthetase component D [Ent VF0562] [Klebsiella pneumoniae subsp. pneumoniae NTUH-K2044]
CAV1142	NODE_18_length_116145_cov_25.6798	29593	30216	rcsA	1-624/624	100	91.99	gb|YP_002920216.1	transcriptional activator for ctr capsule biosynthesis [RcsAB VF0571] [Klebsiella pneumoniae subsp. pneumoniae NTUH-K2044]
CAV1142	NODE_1_length_503193_cov_24.9585	139606	142752	acrB	1-3147/3147	100	94.76	gb|YP_002918165.1	acriflavine resistance protein B [AcrAB VF0568] [Klebsiella pneumoniae subsp. pneumoniae NTUH-K2044]
CAV1142	NODE_1_length_503193_cov_24.9585	142775	143968	acrA	1-1194/1194	100	96.23	gb|YP_002918166.1	acriflavine resistance protein A [AcrAB VF0568] [Klebsiella pneumoniae subsp. pneumoniae NTUH-K2044]
CAV1142	NODE_1_length_503193_cov_24.9585	341206	341675	entD	1-470/630	74.6	90.21	gb|YP_002918366.1	enterochelin synthetase component D [Ent VF0562] [Klebsiella pneumoniae subsp. pneumoniae NTUH-K2044]
CAV1142	NODE_1_length_503193_cov_24.9585	341742	343970	fepA	1-2229/2229	100	95.47	gb|YP_002918367.1	outer membrane receptor FepA [Ent VF0562] [Klebsiella pneumoniae subsp. pneumoniae NTUH-K2044]
CAV1142	NODE_1_length_503193_cov_24.9585	344230	345438	fes	1-1209/1209	100	93.55	gb|YP_002918368.1	enterobactin/ferric enterobactin esterase [Ent VF0562] [Klebsiella pneumoniae subsp. pneumoniae NTUH-K2044]
CAV1142	NODE_1_length_503193_cov_24.9585	345680	349561	entF	1-3882/3882	100	95.49	gb|YP_002918370.1	enterobactin synthase subunit F [Ent VF0562] [Klebsiella pneumoniae subsp. pneumoniae NTUH-K2044]
CAV1142	NODE_1_length_503193_cov_24.9585	349626	350420	fepC	1-795/795	100	96.98	gb|YP_002918371.1	iron-enterobactin transporter ATP-binding protein [Ent VF0562] [Klebsiella pneumoniae subsp. pneumoniae NTUH-K2044]
CAV1142	NODE_1_length_503193_cov_24.9585	350417	351409	fepG	1-993/993	100	97.38	gb|YP_002918372.1	iron-enterobactin transporter permease [Ent VF0562] [Klebsiella pneumoniae subsp. pneumoniae NTUH-K2044]
CAV1142	NODE_1_length_503193_cov_24.9585	351406	352413	fepD	1-1008/1008	100	95.93	gb|YP_002918373.1	iron-enterobactin transporter membrane protein [Ent VF0562] [Klebsiella pneumoniae subsp. pneumoniae NTUH-K2044]
CAV1142	NODE_1_length_503193_cov_24.9585	352526	353767	ybdA	1-1242/1242	100	95.41	gb|YP_002918375.1	enterobactin exporter EntS [Ent VF0562] [Klebsiella pneumoniae subsp. pneumoniae NTUH-K2044]
CAV1142	NODE_1_length_503193_cov_24.9585	353900	354858	fepB	1-959/960	99.9	94.16	gb|YP_002918376.1	iron-enterobactin transporter periplasmic binding protein [Ent VF0562] [Klebsiella pneumoniae subsp. pneumoniae NTUH-K2044]
CAV1142	NODE_1_length_503193_cov_24.9585	355035	356222	entC	1-1188/1188	100	93.69	gb|YP_002918377.1	isochorismate synthase [Ent VF0562] [Klebsiella pneumoniae subsp. pneumoniae NTUH-K2044]
CAV1142	NODE_1_length_503193_cov_24.9585	356232	357839	entE	1-1608/1608	100	95.21	gb|YP_002918378.1	enterobactin synthase subunit E [Ent VF0562] [Klebsiella pneumoniae subsp. pneumoniae NTUH-K2044]
CAV1142	NODE_1_length_503193_cov_24.9585	357853	358704	entB	1-852/852	100	94.95	gb|YP_002918379.1	23-dihydro-23-dihydroxybenzoate synthetase isochroismatase [Ent VF0562] [Klebsiella pneumoniae subsp. pneumoniae NTUH-K2044]
CAV1142	NODE_1_length_503193_cov_24.9585	358674	359459	entA	1-786/786	100	94.66	gb|YP_002918380.1	23-dihydroxybenzoate-23-dehydrogenase [Ent VF0562] [Klebsiella pneumoniae subsp. pneumoniae NTUH-K2044]
CAV1142	NODE_43_length_23727_cov_30.7914	22579	23159	ykgK/ecpR	11-591/591	98.31	86.92	gb|NP_286011	regulator protein EcpR [ECP VF0404] [Escherichia coli O157:H7 str. EDL933]
CAV1142	NODE_43_length_23727_cov_30.7914	23233	23650	yagZ/ecpA	1-418/588	71.09	90.43	gb|NP_286010	E. coli common pilus structural subunit EcpA [ECP VF0404] [Escherichia coli O157:H7 str. EDL933]
CAV1142	NODE_49_length_15679_cov_24.6083	9835	10588	yagV/ecpE	3-756/756	99.74	83.95	gb|NP_286006	E. coli common pilus chaperone EcpE [ECP VF0404] [Escherichia coli O157:H7 str. EDL933]
CAV1142	NODE_49_length_15679_cov_24.6083	10514	12157	yagW/ecpD	1-1644/1644	100	88.26	gb|NP_286007	polymerized tip adhesin of ECP fibers [ECP VF0404] [Escherichia coli O157:H7 str. EDL933]
CAV1142	NODE_49_length_15679_cov_24.6083	12147	14672	yagX/ecpC	1-2526/2526	100	86.74	gb|NP_286008	E. coli common pilus usher EcpC [ECP VF0404] [Escherichia coli O157:H7 str. EDL933]
CAV1142	NODE_49_length_15679_cov_24.6083	14698	15366	yagY/ecpB	1-669/669	100	87.44	gb|NP_286009	E. coli common pilus chaperone EcpB [ECP VF0404] [Escherichia coli O157:H7 str. EDL933]
CAV1142	NODE_6_length_310588_cov_25.5418	1	1320	manB	1-1320/1371	96.28	97.8	gb|YP_002920351.1	phosphomannomutase [Capsule VF0560] [Klebsiella pneumoniae subsp. pneumoniae NTUH-K2044]
CAV1142	NODE_6_length_310588_cov_25.5418	1342	2757	manC	1-1416/1416	100	97.17	gb|YP_002920352.1	mannose-1-phosphate guanylyltransferase [Capsule VF0560] [Klebsiella pneumoniae subsp. pneumoniae NTUH-K2044]
CAV1142	NODE_6_length_310588_cov_25.5418	6286	7451	ugd	1-1166/1167	99.91	94.94	gb|YP_002920350.1	UDP-glucose 6-dehydrogenase [Capsule VF0560] [Klebsiella pneumoniae subsp. pneumoniae NTUH-K2044]
CAV1142	NODE_6_length_310588_cov_25.5418	7615	8985	manB	1-1371/1371	100	97.59	gb|YP_002920351.1	phosphomannomutase [Capsule VF0560] [Klebsiella pneumoniae subsp. pneumoniae NTUH-K2044]
CAV1142	NODE_6_length_310588_cov_25.5418	9007	10422	manC	1-1416/1416	100	97.39	gb|YP_002920352.1	mannose-1-phosphate guanylyltransferase [Capsule VF0560] [Klebsiella pneumoniae subsp. pneumoniae NTUH-K2044]
CAV1142	NODE_6_length_310588_cov_25.5418	10648	12054	gnd	1-1407/1407	100	94.03	gb|YP_002920353.1	6-phosphogluconate dehydrogenase [Capsule VF0560] [Klebsiella pneumoniae subsp. pneumoniae NTUH-K2044]
CAV1142	NODE_6_length_310588_cov_25.5418	26066	27586	wzi	1-1515/1515	100	85.93	gb|YP_002920367.1	surface assembly of capsule [Capsule VF0560] [Klebsiella pneumoniae subsp. pneumoniae NTUH-K2044]
CAV1142	NODE_6_length_310588_cov_25.5418	28462	29090	cpsACP	1-629/630	99.84	91.73	gb|YP_002920368.1	phosphatase PAP2 family protein [Capsule VF0560] [Klebsiella pneumoniae subsp. pneumoniae NTUH-K2044]
CAV1142	NODE_6_length_310588_cov_25.5418	29483	30379	galF	1-897/897	100	94.87	gb|YP_002920369.1	UTP-glucose-1-phosphate uridylyltransferase subunit GalF [Capsule VF0560] [Klebsiella pneumoniae subsp. pneumoniae NTUH-K2044]
CAV1142	NODE_6_length_310588_cov_25.5418	180691	181341	rcsB	1-651/651	100	96.62	gb|YP_002920501.1	transcriptional regulator RcsB [RcsAB VF0571] [Klebsiella pneumoniae subsp. pneumoniae NTUH-K2044]
CAV1142	NODE_7_length_244169_cov_23.9304	153369	154439	ompA	1-1041/1041	100	83.85	gb|AAF37887	outer membrane protein A [OmpA VF0236] [Escherichia coli O18:K1:H7 str. RS218]
CAV1142	NODE_8_length_189832_cov_21.2948	19537	20473	iroE	1-934/936	99.57	83.81	gb|YP_002919453	siderophore esterase IroE [Sal VF0563] [Klebsiella pneumoniae subsp. pneumoniae NTUH-K2044]
CAV1142	NODE_9_length_183463_cov_25.7271	59586	60494	fimH	1-909/909	100	94.83	gb|YP_002921143.1	type 1 fimbrial adhesin precursor [Type I fimbriae VF0566] [Klebsiella pneumoniae subsp. pneumoniae NTUH-K2044]
CAV1142	NODE_9_length_183463_cov_25.7271	60509	61009	fimG	1-501/501	100	94.01	gb|YP_002921142.1	type 1 fimbrial minor component [Type I fimbriae VF0566] [Klebsiella pneumoniae subsp. pneumoniae NTUH-K2044]
CAV1142	NODE_9_length_183463_cov_25.7271	61022	61552	fimF	1-531/531	100	89.83	gb|YP_002921141.1	type 1 fimbrial minor component [Type I fimbriae VF0566] [Klebsiella pneumoniae subsp. pneumoniae NTUH-K2044]
CAV1142	NODE_9_length_183463_cov_25.7271	61560	64204	fimD	2-2646/2646	99.96	92.67	gb|YP_002921140.1	outer membrane usher protein [Type I fimbriae VF0566] [Klebsiella pneumoniae subsp. pneumoniae NTUH-K2044]
CAV1142	NODE_9_length_183463_cov_25.7271	64254	64979	fimC	1-726/726	100	90.63	gb|YP_002921139.1	periplasmic chaperone [Type I fimbriae VF0566] [Klebsiella pneumoniae subsp. pneumoniae NTUH-K2044]
CAV1142	NODE_9_length_183463_cov_25.7271	65008	65642	fimI	3-636/636	99.69	90.87	gb|YP_002921138.1	type 1 pilus biosynthesis fimbrial protein [Type I fimbriae VF0566] [Klebsiella pneumoniae subsp. pneumoniae NTUH-K2044]
CAV1142	NODE_9_length_183463_cov_25.7271	65616	66164	fimA	1-549/549	100	93.08	gb|YP_002921137.1	type 1 major fimbrial subunit precursor [Type I fimbriae VF0566] [Klebsiella pneumoniae subsp. pneumoniae NTUH-K2044]
CAV1142	NODE_9_length_183463_cov_25.7271	66646	67254	fimE	1-609/609	99.84	87.38	gb|YP_002921135.1	tyrosine recombinase [Type I fimbriae VF0566] [Klebsiella pneumoniae subsp. pneumoniae NTUH-K2044]
CAV1142	NODE_9_length_183463_cov_25.7271	67711	68315	fimB	1-605/606	99.83	89.26	gb|YP_002921134.1	tyrosine recombinase [Type I fimbriae VF0566] [Klebsiella pneumoniae subsp. pneumoniae NTUH-K2044]
CAV1142	NODE_9_length_183463_cov_25.7271	78069	78677	mrkA	1-609/609	100	97.86	gb|YP_002921128	type 3 fimbrial major pilin subunit MrkA [Type 3 fimbriae VF0567] [Klebsiella pneumoniae subsp. pneumoniae NTUH-K2044]
CAV1142	NODE_9_length_183463_cov_25.7271	78773	79474	mrkB	1-702/702	100	99	gb|YP_002921127	fimbrial chaperone protein mrkB precursor [Type 3 fimbriae VF0567] [Klebsiella pneumoniae subsp. pneumoniae NTUH-K2044]
CAV1142	NODE_9_length_183463_cov_25.7271	79486	81969	mrkC	1-2487/2487	99.88	95.3	gb|YP_002921126	fimbrial biogenesis outer membrane usher protein mrkC precursor [Type 3 fimbriae VF0567] [Klebsiella pneumoniae subsp. pneumoniae NTUH-K2044]
CAV1142	NODE_9_length_183463_cov_25.7271	81960	82955	mrkD	1-996/996	100	93.57	gb|YP_002921125	fimbrial adhesin protein precursor MrkD [Type 3 fimbriae VF0567] [Klebsiella pneumoniae subsp. pneumoniae NTUH-K2044]
CAV1142	NODE_9_length_183463_cov_25.7271	82969	83604	mrkF	1-636/636	100	91.04	gb|YP_002921124	type 3 fimbrial minor pilin subunit MrkF [Type 3 fimbriae VF0567] [Klebsiella pneumoniae subsp. pneumoniae NTUH-K2044]
CAV1142	NODE_9_length_183463_cov_25.7271	83638	84354	mrkJ	1-717/717	100	90.66	gb|YP_002921123.1	phosphodiesterase [Type 3 fimbriae VF0567] [Klebsiella pneumoniae subsp. pneumoniae NTUH-K2044]
CAV1142	NODE_9_length_183463_cov_25.7271	84498	85082	mrkI	1-585/585	100	87.86	gb|YP_002921122.1	LuxR family regulatory protein [Type 3 fimbriae VF0567] [Klebsiella pneumoniae subsp. pneumoniae NTUH-K2044]
CAV1142	NODE_9_length_183463_cov_25.7271	85088	85798	mrkH	1-711/711	100	95.08	gb|YP_002921121.1	transcriptional activator [Type 3 fimbriae VF0567] [Klebsiella pneumoniae subsp. pneumoniae NTUH-K2044]
CAVp186	NODE_10_length_211125_cov_45.7751	190101	191009	fimH	1-909/909	100	94.39	gb|YP_002921143.1	type 1 fimbrial adhesin precursor [Type I fimbriae VF0566] [Klebsiella pneumoniae subsp. pneumoniae NTUH-K2044]
CAVp186	NODE_10_length_211125_cov_45.7751	191024	191524	fimG	1-501/501	100	94.21	gb|YP_002921142.1	type 1 fimbrial minor component [Type I fimbriae VF0566] [Klebsiella pneumoniae subsp. pneumoniae NTUH-K2044]
CAVp186	NODE_10_length_211125_cov_45.7751	191537	192067	fimF	1-531/531	100	90.21	gb|YP_002921141.1	type 1 fimbrial minor component [Type I fimbriae VF0566] [Klebsiella pneumoniae subsp. pneumoniae NTUH-K2044]
CAVp186	NODE_10_length_211125_cov_45.7751	192075	194719	fimD	2-2646/2646	99.96	92.7	gb|YP_002921140.1	outer membrane usher protein [Type I fimbriae VF0566] [Klebsiella pneumoniae subsp. pneumoniae NTUH-K2044]
CAVp186	NODE_10_length_211125_cov_45.7751	194769	195494	fimC	1-726/726	100	90.63	gb|YP_002921139.1	periplasmic chaperone [Type I fimbriae VF0566] [Klebsiella pneumoniae subsp. pneumoniae NTUH-K2044]
CAVp186	NODE_10_length_211125_cov_45.7751	195523	196157	fimI	3-636/636	99.69	91.02	gb|YP_002921138.1	type 1 pilus biosynthesis fimbrial protein [Type I fimbriae VF0566] [Klebsiella pneumoniae subsp. pneumoniae NTUH-K2044]
CAVp186	NODE_10_length_211125_cov_45.7751	196131	196679	fimA	1-549/549	100	93.08	gb|YP_002921137.1	type 1 major fimbrial subunit precursor [Type I fimbriae VF0566] [Klebsiella pneumoniae subsp. pneumoniae NTUH-K2044]
CAVp186	NODE_10_length_211125_cov_45.7751	197161	197769	fimE	1-609/609	99.84	87.38	gb|YP_002921135.1	tyrosine recombinase [Type I fimbriae VF0566] [Klebsiella pneumoniae subsp. pneumoniae NTUH-K2044]
CAVp186	NODE_10_length_211125_cov_45.7751	198225	198829	fimB	1-605/606	99.83	88.93	gb|YP_002921134.1	tyrosine recombinase [Type I fimbriae VF0566] [Klebsiella pneumoniae subsp. pneumoniae NTUH-K2044]
CAVp186	NODE_10_length_211125_cov_45.7751	203686	204294	mrkA	1-609/609	100	97.86	gb|YP_002921128	type 3 fimbrial major pilin subunit MrkA [Type 3 fimbriae VF0567] [Klebsiella pneumoniae subsp. pneumoniae NTUH-K2044]
CAVp186	NODE_10_length_211125_cov_45.7751	204390	205091	mrkB	1-702/702	100	99	gb|YP_002921127	fimbrial chaperone protein mrkB precursor [Type 3 fimbriae VF0567] [Klebsiella pneumoniae subsp. pneumoniae NTUH-K2044]
CAVp186	NODE_10_length_211125_cov_45.7751	205103	207589	mrkC	1-2487/2487	100	95.66	gb|YP_002921126	fimbrial biogenesis outer membrane usher protein mrkC precursor [Type 3 fimbriae VF0567] [Klebsiella pneumoniae subsp. pneumoniae NTUH-K2044]
CAVp186	NODE_10_length_211125_cov_45.7751	207580	208575	mrkD	1-996/996	100	93.57	gb|YP_002921125	fimbrial adhesin protein precursor MrkD [Type 3 fimbriae VF0567] [Klebsiella pneumoniae subsp. pneumoniae NTUH-K2044]
CAVp186	NODE_10_length_211125_cov_45.7751	208589	209224	mrkF	1-636/636	100	90.88	gb|YP_002921124	type 3 fimbrial minor pilin subunit MrkF [Type 3 fimbriae VF0567] [Klebsiella pneumoniae subsp. pneumoniae NTUH-K2044]
CAVp186	NODE_10_length_211125_cov_45.7751	209258	209974	mrkJ	1-717/717	100	90.38	gb|YP_002921123.1	phosphodiesterase [Type 3 fimbriae VF0567] [Klebsiella pneumoniae subsp. pneumoniae NTUH-K2044]
CAVp186	NODE_10_length_211125_cov_45.7751	210118	210702	mrkI	1-585/585	100	88.03	gb|YP_002921122.1	LuxR family regulatory protein [Type 3 fimbriae VF0567] [Klebsiella pneumoniae subsp. pneumoniae NTUH-K2044]
CAVp186	NODE_11_length_167112_cov_44.0518	20378	21427	allD	1-1050/1050	100	98.29	gb|YP_002918212.1	ureidoglycolate dehydrogenase [Allantion utilization VF0572] [Klebsiella pneumoniae subsp. pneumoniae NTUH-K2044]
CAVp186	NODE_11_length_167112_cov_44.0518	21449	22684	allC	1-1236/1236	100	96.44	gb|YP_002918211.1	allantoate amidohydrolase [Allantion utilization VF0572] [Klebsiella pneumoniae subsp. pneumoniae NTUH-K2044]
CAVp186	NODE_11_length_167112_cov_44.0518	26354	27715	allB	1-1362/1362	100	96.92	gb|YP_002918207.1	allantoinase [Allantion utilization VF0572] [Klebsiella pneumoniae subsp. pneumoniae NTUH-K2044]
CAVp186	NODE_11_length_167112_cov_44.0518	34345	35163	allR	1-819/819	100	98.78	gb|YP_002918201.1	DNA-binding transcriptional repressor AllR [Allantion utilization VF0572] [Klebsiella pneumoniae subsp. pneumoniae NTUH-K2044]
CAVp186	NODE_11_length_167112_cov_44.0518	35255	35737	allA	1-483/483	100	98.76	gb|YP_002918200.1	ureidoglycolate hydrolase [Allantion utilization VF0572] [Klebsiella pneumoniae subsp. pneumoniae NTUH-K2044]
CAVp186	NODE_11_length_167112_cov_44.0518	35946	36869	allS	1-924/924	100	97.51	gb|YP_002918199.1	DNA-binding transcriptional activator AllS [Allantion utilization VF0572] [Klebsiella pneumoniae subsp. pneumoniae NTUH-K2044]
CAVp186	NODE_11_length_167112_cov_44.0518	73201	74394	acrA	1-1194/1194	100	96.57	gb|YP_002918166.1	acriflavine resistance protein A [AcrAB VF0568] [Klebsiella pneumoniae subsp. pneumoniae NTUH-K2044]
CAVp186	NODE_11_length_167112_cov_44.0518	74417	77563	acrB	1-3147/3147	100	94.82	gb|YP_002918165.1	acriflavine resistance protein B [AcrAB VF0568] [Klebsiella pneumoniae subsp. pneumoniae NTUH-K2044]
CAVp186	NODE_16_length_107714_cov_35.2234	22736	23672	iroE	1-934/936	99.57	83.81	gb|YP_002919453	siderophore esterase IroE [Sal VF0563] [Klebsiella pneumoniae subsp. pneumoniae NTUH-K2044]
CAVp186	NODE_17_length_106175_cov_40.0364	25324	26394	ompA	1-1041/1041	100	83.29	gb|AAF37887	outer membrane protein A [OmpA VF0236] [Escherichia coli O18:K1:H7 str. RS218]
CAVp186	NODE_25_length_64175_cov_40.1591	415	995	ykgK/ecpR	11-591/591	98.31	86.92	gb|NP_286011	regulator protein EcpR [ECP VF0404] [Escherichia coli O157:H7 str. EDL933]
CAVp186	NODE_25_length_64175_cov_40.1591	1069	1652	yagZ/ecpA	1-584/588	99.32	89.9	gb|NP_286010	E. coli common pilus structural subunit EcpA [ECP VF0404] [Escherichia coli O157:H7 str. EDL933]
CAVp186	NODE_25_length_64175_cov_40.1591	1714	2382	yagY/ecpB	1-669/669	100	87.74	gb|NP_286009	E. coli common pilus chaperone EcpB [ECP VF0404] [Escherichia coli O157:H7 str. EDL933]
CAVp186	NODE_25_length_64175_cov_40.1591	2408	4933	yagX/ecpC	1-2526/2526	100	86.86	gb|NP_286008	E. coli common pilus usher EcpC [ECP VF0404] [Escherichia coli O157:H7 str. EDL933]
CAVp186	NODE_25_length_64175_cov_40.1591	4923	6566	yagW/ecpD	1-1644/1644	100	88.14	gb|NP_286007	polymerized tip adhesin of ECP fibers [ECP VF0404] [Escherichia coli O157:H7 str. EDL933]
CAVp186	NODE_25_length_64175_cov_40.1591	6492	7245	yagV/ecpE	3-756/756	99.74	84.08	gb|NP_286006	E. coli common pilus chaperone EcpE [ECP VF0404] [Escherichia coli O157:H7 str. EDL933]
CAVp186	NODE_3_length_376997_cov_40.67	130294	130944	rcsB	1-651/651	100	96.77	gb|YP_002920501.1	transcriptional regulator RcsB [RcsAB VF0571] [Klebsiella pneumoniae subsp. pneumoniae NTUH-K2044]
CAVp186	NODE_3_length_376997_cov_40.67	283114	284010	galF	1-897/897	100	95.21	gb|YP_002920369.1	UTP-glucose-1-phosphate uridylyltransferase subunit GalF [Capsule VF0560] [Klebsiella pneumoniae subsp. pneumoniae NTUH-K2044]
CAVp186	NODE_3_length_376997_cov_40.67	284403	285031	cpsACP	1-629/630	99.84	91.26	gb|YP_002920368.1	phosphatase PAP2 family protein [Capsule VF0560] [Klebsiella pneumoniae subsp. pneumoniae NTUH-K2044]
CAVp186	NODE_3_length_376997_cov_40.67	285910	287424	wzi	1-1515/1515	100	87.79	gb|YP_002920367.1	surface assembly of capsule [Capsule VF0560] [Klebsiella pneumoniae subsp. pneumoniae NTUH-K2044]
CAVp186	NODE_3_length_376997_cov_40.67	287568	288674	wza	1-1107/1134	97.62	81.03	gb|YP_002920366.1	capsule polysaccharide export protein precursor [Capsule VF0560] [Klebsiella pneumoniae subsp. pneumoniae NTUH-K2044]
CAVp186	NODE_3_length_376997_cov_40.67	301794	303200	gnd	1-1407/1407	100	95.52	gb|YP_002920353.1	6-phosphogluconate dehydrogenase [Capsule VF0560] [Klebsiella pneumoniae subsp. pneumoniae NTUH-K2044]
CAVp186	NODE_3_length_376997_cov_40.67	307056	308222	ugd	1-1167/1167	100	95.12	gb|YP_002920350.1	UDP-glucose 6-dehydrogenase [Capsule VF0560] [Klebsiella pneumoniae subsp. pneumoniae NTUH-K2044]
CAVp186	NODE_3_length_376997_cov_40.67	311247	312662	manC	1-1416/1416	100	97.46	gb|YP_002920352.1	mannose-1-phosphate guanylyltransferase [Capsule VF0560] [Klebsiella pneumoniae subsp. pneumoniae NTUH-K2044]
CAVp186	NODE_3_length_376997_cov_40.67	312686	314030	manB	1-1345/1371	98.1	97.25	gb|YP_002920351.1	phosphomannomutase [Capsule VF0560] [Klebsiella pneumoniae subsp. pneumoniae NTUH-K2044]
CAVp186	NODE_45_length_11525_cov_41.8628	11070	11449	mrkH	1-380/711	53.45	97.63	gb|YP_002921121.1	transcriptional activator [Type 3 fimbriae VF0567] [Klebsiella pneumoniae subsp. pneumoniae NTUH-K2044]
CAVp186	NODE_6_length_285469_cov_39.1115	123538	124007	entD	1-470/630	74.6	89.79	gb|YP_002918366.1	enterochelin synthetase component D [Ent VF0562] [Klebsiella pneumoniae subsp. pneumoniae NTUH-K2044]
CAVp186	NODE_6_length_285469_cov_39.1115	124074	126302	fepA	1-2229/2229	100	95.33	gb|YP_002918367.1	outer membrane receptor FepA [Ent VF0562] [Klebsiella pneumoniae subsp. pneumoniae NTUH-K2044]
CAVp186	NODE_6_length_285469_cov_39.1115	126562	127770	fes	1-1209/1209	100	93.8	gb|YP_002918368.1	enterobactin/ferric enterobactin esterase [Ent VF0562] [Klebsiella pneumoniae subsp. pneumoniae NTUH-K2044]
CAVp186	NODE_6_length_285469_cov_39.1115	128012	131893	entF	1-3882/3882	100	95.85	gb|YP_002918370.1	enterobactin synthase subunit F [Ent VF0562] [Klebsiella pneumoniae subsp. pneumoniae NTUH-K2044]
CAVp186	NODE_6_length_285469_cov_39.1115	131958	132752	fepC	1-795/795	100	95.22	gb|YP_002918371.1	iron-enterobactin transporter ATP-binding protein [Ent VF0562] [Klebsiella pneumoniae subsp. pneumoniae NTUH-K2044]
CAVp186	NODE_6_length_285469_cov_39.1115	132749	133741	fepG	1-993/993	100	97.48	gb|YP_002918372.1	iron-enterobactin transporter permease [Ent VF0562] [Klebsiella pneumoniae subsp. pneumoniae NTUH-K2044]
CAVp186	NODE_6_length_285469_cov_39.1115	133738	134745	fepD	1-1008/1008	100	96.13	gb|YP_002918373.1	iron-enterobactin transporter membrane protein [Ent VF0562] [Klebsiella pneumoniae subsp. pneumoniae NTUH-K2044]
CAVp186	NODE_6_length_285469_cov_39.1115	134858	136099	ybdA	1-1242/1242	100	95.41	gb|YP_002918375.1	enterobactin exporter EntS [Ent VF0562] [Klebsiella pneumoniae subsp. pneumoniae NTUH-K2044]
CAVp186	NODE_6_length_285469_cov_39.1115	136232	137190	fepB	1-959/960	99.9	94.37	gb|YP_002918376.1	iron-enterobactin transporter periplasmic binding protein [Ent VF0562] [Klebsiella pneumoniae subsp. pneumoniae NTUH-K2044]
CAVp186	NODE_6_length_285469_cov_39.1115	137367	138554	entC	1-1188/1188	100	93.69	gb|YP_002918377.1	isochorismate synthase [Ent VF0562] [Klebsiella pneumoniae subsp. pneumoniae NTUH-K2044]
CAVp186	NODE_6_length_285469_cov_39.1115	138564	140171	entE	1-1608/1608	100	94.78	gb|YP_002918378.1	enterobactin synthase subunit E [Ent VF0562] [Klebsiella pneumoniae subsp. pneumoniae NTUH-K2044]
CAVp186	NODE_6_length_285469_cov_39.1115	140185	141036	entB	1-852/852	100	94.95	gb|YP_002918379.1	23-dihydro-23-dihydroxybenzoate synthetase isochroismatase [Ent VF0562] [Klebsiella pneumoniae subsp. pneumoniae NTUH-K2044]
CAVp186	NODE_6_length_285469_cov_39.1115	141006	141791	entA	1-786/786	100	95.04	gb|YP_002918380.1	23-dihydroxybenzoate-23-dehydrogenase [Ent VF0562] [Klebsiella pneumoniae subsp. pneumoniae NTUH-K2044]
CAVp186	NODE_8_length_229477_cov_39.12	216365	216988	rcsA	1-624/624	100	91.67	gb|YP_002920216.1	transcriptional activator for ctr capsule biosynthesis [RcsAB VF0571] [Klebsiella pneumoniae subsp. pneumoniae NTUH-K2044]
CAV2009	NODE_1_length_682511_cov_38.0891	249683	250393	mrkH	1-711/711	100	95.08	gb|YP_002921121.1	transcriptional activator [Type 3 fimbriae VF0567] [Klebsiella pneumoniae subsp. pneumoniae NTUH-K2044]
CAV2009	NODE_1_length_682511_cov_38.0891	250399	250983	mrkI	1-585/585	100	87.86	gb|YP_002921122.1	LuxR family regulatory protein [Type 3 fimbriae VF0567] [Klebsiella pneumoniae subsp. pneumoniae NTUH-K2044]
CAV2009	NODE_1_length_682511_cov_38.0891	251127	251843	mrkJ	1-717/717	100	90.38	gb|YP_002921123.1	phosphodiesterase [Type 3 fimbriae VF0567] [Klebsiella pneumoniae subsp. pneumoniae NTUH-K2044]
CAV2009	NODE_1_length_682511_cov_38.0891	251877	252512	mrkF	1-636/636	100	91.19	gb|YP_002921124	type 3 fimbrial minor pilin subunit MrkF [Type 3 fimbriae VF0567] [Klebsiella pneumoniae subsp. pneumoniae NTUH-K2044]
CAV2009	NODE_1_length_682511_cov_38.0891	252526	253521	mrkD	1-996/996	100	93.78	gb|YP_002921125	fimbrial adhesin protein precursor MrkD [Type 3 fimbriae VF0567] [Klebsiella pneumoniae subsp. pneumoniae NTUH-K2044]
CAV2009	NODE_1_length_682511_cov_38.0891	253512	255998	mrkC	1-2487/2487	100	95.74	gb|YP_002921126	fimbrial biogenesis outer membrane usher protein mrkC precursor [Type 3 fimbriae VF0567] [Klebsiella pneumoniae subsp. pneumoniae NTUH-K2044]
CAV2009	NODE_1_length_682511_cov_38.0891	256010	256711	mrkB	1-702/702	100	99	gb|YP_002921127	fimbrial chaperone protein mrkB precursor [Type 3 fimbriae VF0567] [Klebsiella pneumoniae subsp. pneumoniae NTUH-K2044]
CAV2009	NODE_1_length_682511_cov_38.0891	256807	257415	mrkA	1-609/609	100	97.86	gb|YP_002921128	type 3 fimbrial major pilin subunit MrkA [Type 3 fimbriae VF0567] [Klebsiella pneumoniae subsp. pneumoniae NTUH-K2044]
CAV2009	NODE_1_length_682511_cov_38.0891	262271	262875	fimB	1-605/606	99.83	89.26	gb|YP_002921134.1	tyrosine recombinase [Type I fimbriae VF0566] [Klebsiella pneumoniae subsp. pneumoniae NTUH-K2044]
CAV2009	NODE_1_length_682511_cov_38.0891	263332	263940	fimE	1-609/609	99.84	87.38	gb|YP_002921135.1	tyrosine recombinase [Type I fimbriae VF0566] [Klebsiella pneumoniae subsp. pneumoniae NTUH-K2044]
CAV2009	NODE_1_length_682511_cov_38.0891	264422	264970	fimA	1-549/549	100	93.08	gb|YP_002921137.1	type 1 major fimbrial subunit precursor [Type I fimbriae VF0566] [Klebsiella pneumoniae subsp. pneumoniae NTUH-K2044]
CAV2009	NODE_1_length_682511_cov_38.0891	264944	265578	fimI	3-636/636	99.69	90.71	gb|YP_002921138.1	type 1 pilus biosynthesis fimbrial protein [Type I fimbriae VF0566] [Klebsiella pneumoniae subsp. pneumoniae NTUH-K2044]
CAV2009	NODE_1_length_682511_cov_38.0891	265607	266332	fimC	1-726/726	100	90.36	gb|YP_002921139.1	periplasmic chaperone [Type I fimbriae VF0566] [Klebsiella pneumoniae subsp. pneumoniae NTUH-K2044]
CAV2009	NODE_1_length_682511_cov_38.0891	266382	269026	fimD	2-2646/2646	99.96	92.7	gb|YP_002921140.1	outer membrane usher protein [Type I fimbriae VF0566] [Klebsiella pneumoniae subsp. pneumoniae NTUH-K2044]
CAV2009	NODE_1_length_682511_cov_38.0891	269034	269564	fimF	1-531/531	100	90.21	gb|YP_002921141.1	type 1 fimbrial minor component [Type I fimbriae VF0566] [Klebsiella pneumoniae subsp. pneumoniae NTUH-K2044]
CAV2009	NODE_1_length_682511_cov_38.0891	269577	270077	fimG	1-501/501	100	94.41	gb|YP_002921142.1	type 1 fimbrial minor component [Type I fimbriae VF0566] [Klebsiella pneumoniae subsp. pneumoniae NTUH-K2044]
CAV2009	NODE_1_length_682511_cov_38.0891	270092	271000	fimH	1-909/909	100	94.28	gb|YP_002921143.1	type 1 fimbrial adhesin precursor [Type I fimbriae VF0566] [Klebsiella pneumoniae subsp. pneumoniae NTUH-K2044]
CAV2009	NODE_3_length_514234_cov_35.5748	143809	144594	entA	1-786/786	100	94.78	gb|YP_002918380.1	23-dihydroxybenzoate-23-dehydrogenase [Ent VF0562] [Klebsiella pneumoniae subsp. pneumoniae NTUH-K2044]
CAV2009	NODE_3_length_514234_cov_35.5748	144564	145415	entB	1-852/852	100	95.07	gb|YP_002918379.1	23-dihydro-23-dihydroxybenzoate synthetase isochroismatase [Ent VF0562] [Klebsiella pneumoniae subsp. pneumoniae NTUH-K2044]
CAV2009	NODE_3_length_514234_cov_35.5748	145429	147036	entE	1-1608/1608	100	95.09	gb|YP_002918378.1	enterobactin synthase subunit E [Ent VF0562] [Klebsiella pneumoniae subsp. pneumoniae NTUH-K2044]
CAV2009	NODE_3_length_514234_cov_35.5748	147046	148233	entC	1-1188/1188	100	93.86	gb|YP_002918377.1	isochorismate synthase [Ent VF0562] [Klebsiella pneumoniae subsp. pneumoniae NTUH-K2044]
CAV2009	NODE_3_length_514234_cov_35.5748	148410	149368	fepB	1-959/960	99.9	94.68	gb|YP_002918376.1	iron-enterobactin transporter periplasmic binding protein [Ent VF0562] [Klebsiella pneumoniae subsp. pneumoniae NTUH-K2044]
CAV2009	NODE_3_length_514234_cov_35.5748	149501	150742	ybdA	1-1242/1242	100	95.97	gb|YP_002918375.1	enterobactin exporter EntS [Ent VF0562] [Klebsiella pneumoniae subsp. pneumoniae NTUH-K2044]
CAV2009	NODE_3_length_514234_cov_35.5748	150855	151862	fepD	1-1008/1008	100	96.03	gb|YP_002918373.1	iron-enterobactin transporter membrane protein [Ent VF0562] [Klebsiella pneumoniae subsp. pneumoniae NTUH-K2044]
CAV2009	NODE_3_length_514234_cov_35.5748	151859	152851	fepG	1-993/993	100	98.29	gb|YP_002918372.1	iron-enterobactin transporter permease [Ent VF0562] [Klebsiella pneumoniae subsp. pneumoniae NTUH-K2044]
CAV2009	NODE_3_length_514234_cov_35.5748	152848	153642	fepC	1-795/795	100	98.24	gb|YP_002918371.1	iron-enterobactin transporter ATP-binding protein [Ent VF0562] [Klebsiella pneumoniae subsp. pneumoniae NTUH-K2044]
CAV2009	NODE_3_length_514234_cov_35.5748	153707	157588	entF	1-3882/3882	100	95.59	gb|YP_002918370.1	enterobactin synthase subunit F [Ent VF0562] [Klebsiella pneumoniae subsp. pneumoniae NTUH-K2044]
CAV2009	NODE_3_length_514234_cov_35.5748	157830	159038	fes	1-1209/1209	100	93.8	gb|YP_002918368.1	enterobactin/ferric enterobactin esterase [Ent VF0562] [Klebsiella pneumoniae subsp. pneumoniae NTUH-K2044]
CAV2009	NODE_3_length_514234_cov_35.5748	159298	161526	fepA	1-2229/2229	100	95.42	gb|YP_002918367.1	outer membrane receptor FepA [Ent VF0562] [Klebsiella pneumoniae subsp. pneumoniae NTUH-K2044]
CAV2009	NODE_3_length_514234_cov_35.5748	161593	162222	entD	1-630/630	100	89.36	gb|YP_002918366.1	enterochelin synthetase component D [Ent VF0562] [Klebsiella pneumoniae subsp. pneumoniae NTUH-K2044]
CAV2009	NODE_3_length_514234_cov_35.5748	337579	338772	acrA	1-1194/1194	100	96.57	gb|YP_002918166.1	acriflavine resistance protein A [AcrAB VF0568] [Klebsiella pneumoniae subsp. pneumoniae NTUH-K2044]
CAV2009	NODE_3_length_514234_cov_35.5748	338795	341941	acrB	1-3147/3147	100	94.72	gb|YP_002918165.1	acriflavine resistance protein B [AcrAB VF0568] [Klebsiella pneumoniae subsp. pneumoniae NTUH-K2044]
CAV2009	NODE_3_length_514234_cov_35.5748	491333	492086	yagV/ecpE	3-756/756	99.74	84.35	gb|NP_286006	E. coli common pilus chaperone EcpE [ECP VF0404] [Escherichia coli O157:H7 str. EDL933]
CAV2009	NODE_3_length_514234_cov_35.5748	492012	493655	yagW/ecpD	1-1644/1644	100	88.26	gb|NP_286007	polymerized tip adhesin of ECP fibers [ECP VF0404] [Escherichia coli O157:H7 str. EDL933]
CAV2009	NODE_3_length_514234_cov_35.5748	493645	496170	yagX/ecpC	1-2526/2526	100	86.86	gb|NP_286008	E. coli common pilus usher EcpC [ECP VF0404] [Escherichia coli O157:H7 str. EDL933]
CAV2009	NODE_3_length_514234_cov_35.5748	496196	496864	yagY/ecpB	1-669/669	100	88.19	gb|NP_286009	E. coli common pilus chaperone EcpB [ECP VF0404] [Escherichia coli O157:H7 str. EDL933]
CAV2009	NODE_3_length_514234_cov_35.5748	496927	497510	yagZ/ecpA	1-584/588	99.32	89.9	gb|NP_286010	E. coli common pilus structural subunit EcpA [ECP VF0404] [Escherichia coli O157:H7 str. EDL933]
CAV2009	NODE_3_length_514234_cov_35.5748	497584	498164	ykgK/ecpR	11-591/591	98.31	86.92	gb|NP_286011	regulator protein EcpR [ECP VF0404] [Escherichia coli O157:H7 str. EDL933]
CAV2009	NODE_43_length_2260_cov_54.3683	235	765	tli1	1-531/531	100	94.16	gb|YP_005226609.1	type VI secretion system immunity protein [T6SS VF0569] [Klebsiella pneumoniae subsp. pneumoniae HS11286]
CAV2009	NODE_43_length_2260_cov_54.3683	753	2260	VF0569	1-1496/2418	61.66	87.51	tle1	type VI secretion system effector [T6SS VF0569] [Klebsiella pneumoniae subsp. pneumoniae HS11286]
CAV2009	NODE_49_length_1442_cov_36.2608	1	1442	VF0569	55-1496/2418	59.14	91.13	tle1	type VI secretion system effector [T6SS VF0569] [Klebsiella pneumoniae subsp. pneumoniae HS11286]
CAV2009	NODE_4_length_439607_cov_30.7791	139207	140143	iroE	1-934/936	99.57	83.49	gb|YP_002919453	siderophore esterase IroE [Sal VF0563] [Klebsiella pneumoniae subsp. pneumoniae NTUH-K2044]
CAV2009	NODE_4_length_439607_cov_30.7791	429717	430259	sciN/tssJ	1-543/543	100	94.84	gb|YP_005226619.1	type VI secretion system lipoprotein TssJ [T6SS VF0569] [Klebsiella pneumoniae subsp. pneumoniae HS11286]
CAV2009	NODE_4_length_439607_cov_30.7791	430237	431322	tssG	1-1086/1086	99.91	94.39	gb|YP_005226618.1	type VI secretion system baseplate subunit TssG [T6SS VF0569] [Klebsiella pneumoniae subsp. pneumoniae HS11286]
CAV2009	NODE_4_length_439607_cov_30.7791	431286	433040	tssF	1-1755/1755	100	95.44	gb|YP_005226617.1	type VI secretion system baseplate subunit TssF [T6SS VF0569] [Klebsiella pneumoniae subsp. pneumoniae HS11286]
CAV2009	NODE_4_length_439607_cov_30.7791	434307	434712	impA/tssA	1-406/408	99.51	94.83	gb|YP_005226615.1	type VI secretion system protein TssA [T6SS VF0569] [Klebsiella pneumoniae subsp. pneumoniae HS11286]
CAV2009	NODE_4_length_439607_cov_30.7791	434714	438149	icmF/tssM	1-3424/3426	99.91	90.34	gb|YP_005226614.1	type VI secretion protein TssM [T6SS VF0569] [Klebsiella pneumoniae subsp. pneumoniae HS11286]
CAV2009	NODE_4_length_439607_cov_30.7791	439269	439526	KPHS_23120	1-258/258	100	98.45	gb|YP_005226612.1	PaaR repeat-containing protein [T6SS VF0569] [Klebsiella pneumoniae subsp. pneumoniae HS11286]
CAV2009	NODE_5_length_427481_cov_37.1989	130446	131096	rcsB	1-651/651	100	96.47	gb|YP_002920501.1	transcriptional regulator RcsB [RcsAB VF0571] [Klebsiella pneumoniae subsp. pneumoniae NTUH-K2044]
CAV2009	NODE_5_length_427481_cov_37.1989	276824	277720	galF	1-897/897	100	94.98	gb|YP_002920369.1	UTP-glucose-1-phosphate uridylyltransferase subunit GalF [Capsule VF0560] [Klebsiella pneumoniae subsp. pneumoniae NTUH-K2044]
CAV2009	NODE_5_length_427481_cov_37.1989	278113	278741	cpsACP	1-629/630	99.84	91.26	gb|YP_002920368.1	phosphatase PAP2 family protein [Capsule VF0560] [Klebsiella pneumoniae subsp. pneumoniae NTUH-K2044]
CAV2009	NODE_5_length_427481_cov_37.1989	279620	281134	wzi	1-1515/1515	100	87.79	gb|YP_002920367.1	surface assembly of capsule [Capsule VF0560] [Klebsiella pneumoniae subsp. pneumoniae NTUH-K2044]
CAV2009	NODE_5_length_427481_cov_37.1989	281278	282384	wza	1-1107/1134	97.62	81.03	gb|YP_002920366.1	capsule polysaccharide export protein precursor [Capsule VF0560] [Klebsiella pneumoniae subsp. pneumoniae NTUH-K2044]
CAV2009	NODE_5_length_427481_cov_37.1989	295504	296910	gnd	1-1407/1407	100	95.52	gb|YP_002920353.1	6-phosphogluconate dehydrogenase [Capsule VF0560] [Klebsiella pneumoniae subsp. pneumoniae NTUH-K2044]
CAV2009	NODE_5_length_427481_cov_37.1989	300766	301932	ugd	1-1167/1167	100	95.12	gb|YP_002920350.1	UDP-glucose 6-dehydrogenase [Capsule VF0560] [Klebsiella pneumoniae subsp. pneumoniae NTUH-K2044]
CAV2009	NODE_5_length_427481_cov_37.1989	304957	306372	manC	1-1416/1416	100	97.46	gb|YP_002920352.1	mannose-1-phosphate guanylyltransferase [Capsule VF0560] [Klebsiella pneumoniae subsp. pneumoniae NTUH-K2044]
CAV2009	NODE_5_length_427481_cov_37.1989	306396	307740	manB	1-1345/1371	98.1	97.17	gb|YP_002920351.1	phosphomannomutase [Capsule VF0560] [Klebsiella pneumoniae subsp. pneumoniae NTUH-K2044]
CAV2009	NODE_5_length_427481_cov_37.1989	415661	416284	rcsA	1-624/624	100	91.83	gb|YP_002920216.1	transcriptional activator for ctr capsule biosynthesis [RcsAB VF0571] [Klebsiella pneumoniae subsp. pneumoniae NTUH-K2044]
CAV2009	NODE_8_length_340283_cov_33.1205	1	442	tli1	1-442/531	83.24	95.25	gb|YP_005226607.1	type VI secretion system immunity protein [T6SS VF0569] [Klebsiella pneumoniae subsp. pneumoniae HS11286]
CAV2009	NODE_8_length_340283_cov_33.1205	1286	3655	vgrG/tssI	1-2370/2370	100	96.2	gb|YP_005226604.1	type VI secretion system tip protein VgrG [T6SS VF0569] [Klebsiella pneumoniae subsp. pneumoniae HS11286]
CAV2009	NODE_8_length_340283_cov_33.1205	3657	6311	clpV/tssH	1-2655/2655	100	95.74	gb|YP_005226603.1	type VI secretion system ATPase TssH [T6SS VF0569] [Klebsiella pneumoniae subsp. pneumoniae HS11286]
CAV2009	NODE_8_length_340283_cov_33.1205	6577	7068	hcp/tssD	1-492/492	100	96.55	gb|YP_005226602.1	type VI secretion system protein Hcp family [T6SS VF0569] [Klebsiella pneumoniae subsp. pneumoniae HS11286]
CAV2009	NODE_8_length_340283_cov_33.1205	8776	9465	dotU/tssL	1-690/690	100	92.9	gb|YP_005226600.1	type VI secretion system protein DotU/TssL family [T6SS VF0569] [Klebsiella pneumoniae subsp. pneumoniae HS11286]
CAV2009	NODE_8_length_340283_cov_33.1205	9462	10805	vasE/tssK	1-1344/1344	100	93.68	gb|YP_005226599.1	type VI secretion system baseplate subunit TssK [T6SS VF0569] [Klebsiella pneumoniae subsp. pneumoniae HS11286]
CAV2009	NODE_8_length_340283_cov_33.1205	10815	12359	vipB/tssC	1-1545/1545	100	93.59	gb|YP_005226598.1	type VI secretion system contractile sheath large subunit VipB [T6SS VF0569] [Klebsiella pneumoniae subsp. pneumoniae HS11286]
CAV2009	NODE_8_length_340283_cov_33.1205	12402	12893	vipA/tssB	1-492/492	100	92.28	gb|YP_005226597.1	type VI secretion system contractile sheath small subunit VipA [T6SS VF0569] [Klebsiella pneumoniae subsp. pneumoniae HS11286]
CAV2009	NODE_9_length_328200_cov_33.7554	71589	72659	ompA	1-1041/1041	100	83.19	gb|AAF37887	outer membrane protein A [OmpA VF0236] [Escherichia coli O18:K1:H7 str. RS218]
CAVp296	NODE_1_length_620650_cov_37.142164	94135	94715	ykgK/ecpR	11-591/591	98.31	86.92	gb|NP_286011	regulator protein EcpR [ECP VF0404] [Escherichia coli O157:H7 str. EDL933]
CAVp296	NODE_1_length_620650_cov_37.142164	94789	95372	yagZ/ecpA	1-584/588	99.32	89.9	gb|NP_286010	E. coli common pilus structural subunit EcpA [ECP VF0404] [Escherichia coli O157:H7 str. EDL933]
CAVp296	NODE_1_length_620650_cov_37.142164	95434	96102	yagY/ecpB	1-669/669	100	87.74	gb|NP_286009	E. coli common pilus chaperone EcpB [ECP VF0404] [Escherichia coli O157:H7 str. EDL933]
CAVp296	NODE_1_length_620650_cov_37.142164	96128	98653	yagX/ecpC	1-2526/2526	100	86.82	gb|NP_286008	E. coli common pilus usher EcpC [ECP VF0404] [Escherichia coli O157:H7 str. EDL933]
CAVp296	NODE_1_length_620650_cov_37.142164	98643	100286	yagW/ecpD	1-1644/1644	100	88.26	gb|NP_286007	polymerized tip adhesin of ECP fibers [ECP VF0404] [Escherichia coli O157:H7 str. EDL933]
CAVp296	NODE_1_length_620650_cov_37.142164	100212	100965	yagV/ecpE	3-756/756	99.74	83.95	gb|NP_286006	E. coli common pilus chaperone EcpE [ECP VF0404] [Escherichia coli O157:H7 str. EDL933]
CAVp296	NODE_1_length_620650_cov_37.142164	250263	253409	acrB	1-3147/3147	100	94.82	gb|YP_002918165.1	acriflavine resistance protein B [AcrAB VF0568] [Klebsiella pneumoniae subsp. pneumoniae NTUH-K2044]
CAVp296	NODE_1_length_620650_cov_37.142164	253432	254625	acrA	1-1194/1194	100	96.57	gb|YP_002918166.1	acriflavine resistance protein A [AcrAB VF0568] [Klebsiella pneumoniae subsp. pneumoniae NTUH-K2044]
CAVp296	NODE_1_length_620650_cov_37.142164	290954	291877	allS	1-924/924	100	97.73	gb|YP_002918199.1	DNA-binding transcriptional activator AllS [Allantion utilization VF0572] [Klebsiella pneumoniae subsp. pneumoniae NTUH-K2044]
CAVp296	NODE_1_length_620650_cov_37.142164	292086	292568	allA	1-483/483	100	98.97	gb|YP_002918200.1	ureidoglycolate hydrolase [Allantion utilization VF0572] [Klebsiella pneumoniae subsp. pneumoniae NTUH-K2044]
CAVp296	NODE_1_length_620650_cov_37.142164	292660	293478	allR	1-819/819	100	98.66	gb|YP_002918201.1	DNA-binding transcriptional repressor AllR [Allantion utilization VF0572] [Klebsiella pneumoniae subsp. pneumoniae NTUH-K2044]
CAVp296	NODE_1_length_620650_cov_37.142164	300108	301469	allB	1-1362/1362	100	96.84	gb|YP_002918207.1	allantoinase [Allantion utilization VF0572] [Klebsiella pneumoniae subsp. pneumoniae NTUH-K2044]
CAVp296	NODE_1_length_620650_cov_37.142164	305139	306374	allC	1-1236/1236	100	96.44	gb|YP_002918211.1	allantoate amidohydrolase [Allantion utilization VF0572] [Klebsiella pneumoniae subsp. pneumoniae NTUH-K2044]
CAVp296	NODE_1_length_620650_cov_37.142164	306396	307445	allD	1-1050/1050	100	98.09	gb|YP_002918212.1	ureidoglycolate dehydrogenase [Allantion utilization VF0572] [Klebsiella pneumoniae subsp. pneumoniae NTUH-K2044]
CAVp296	NODE_1_length_620650_cov_37.142164	458940	459409	entD	1-470/630	74.6	90.43	gb|YP_002918366.1	enterochelin synthetase component D [Ent VF0562] [Klebsiella pneumoniae subsp. pneumoniae NTUH-K2044]
CAVp296	NODE_1_length_620650_cov_37.142164	459476	461704	fepA	1-2229/2229	100	95.74	gb|YP_002918367.1	outer membrane receptor FepA [Ent VF0562] [Klebsiella pneumoniae subsp. pneumoniae NTUH-K2044]
CAVp296	NODE_1_length_620650_cov_37.142164	461964	463172	fes	1-1209/1209	100	92.97	gb|YP_002918368.1	enterobactin/ferric enterobactin esterase [Ent VF0562] [Klebsiella pneumoniae subsp. pneumoniae NTUH-K2044]
CAVp296	NODE_1_length_620650_cov_37.142164	463414	467295	entF	1-3882/3882	100	95.98	gb|YP_002918370.1	enterobactin synthase subunit F [Ent VF0562] [Klebsiella pneumoniae subsp. pneumoniae NTUH-K2044]
CAVp296	NODE_1_length_620650_cov_37.142164	467360	468154	fepC	1-795/795	100	94.97	gb|YP_002918371.1	iron-enterobactin transporter ATP-binding protein [Ent VF0562] [Klebsiella pneumoniae subsp. pneumoniae NTUH-K2044]
CAVp296	NODE_1_length_620650_cov_37.142164	468151	469143	fepG	1-993/993	100	97.58	gb|YP_002918372.1	iron-enterobactin transporter permease [Ent VF0562] [Klebsiella pneumoniae subsp. pneumoniae NTUH-K2044]
CAVp296	NODE_1_length_620650_cov_37.142164	469140	470147	fepD	1-1008/1008	100	95.93	gb|YP_002918373.1	iron-enterobactin transporter membrane protein [Ent VF0562] [Klebsiella pneumoniae subsp. pneumoniae NTUH-K2044]
CAVp296	NODE_1_length_620650_cov_37.142164	470260	471501	ybdA	1-1242/1242	100	95.33	gb|YP_002918375.1	enterobactin exporter EntS [Ent VF0562] [Klebsiella pneumoniae subsp. pneumoniae NTUH-K2044]
CAVp296	NODE_1_length_620650_cov_37.142164	471634	472592	fepB	1-959/960	99.9	94.37	gb|YP_002918376.1	iron-enterobactin transporter periplasmic binding protein [Ent VF0562] [Klebsiella pneumoniae subsp. pneumoniae NTUH-K2044]
CAVp296	NODE_1_length_620650_cov_37.142164	472769	473956	entC	1-1188/1188	100	93.35	gb|YP_002918377.1	isochorismate synthase [Ent VF0562] [Klebsiella pneumoniae subsp. pneumoniae NTUH-K2044]
CAVp296	NODE_1_length_620650_cov_37.142164	473966	475573	entE	1-1608/1608	100	95.34	gb|YP_002918378.1	enterobactin synthase subunit E [Ent VF0562] [Klebsiella pneumoniae subsp. pneumoniae NTUH-K2044]
CAVp296	NODE_1_length_620650_cov_37.142164	475587	476438	entB	1-852/852	100	95.07	gb|YP_002918379.1	23-dihydro-23-dihydroxybenzoate synthetase isochroismatase [Ent VF0562] [Klebsiella pneumoniae subsp. pneumoniae NTUH-K2044]
CAVp296	NODE_1_length_620650_cov_37.142164	476408	477193	entA	1-786/786	100	94.91	gb|YP_002918380.1	23-dihydroxybenzoate-23-dehydrogenase [Ent VF0562] [Klebsiella pneumoniae subsp. pneumoniae NTUH-K2044]
CAVp296	NODE_22_length_81875_cov_34.563082	65178	65801	rcsA	1-624/624	100	91.83	gb|YP_002920216.1	transcriptional activator for ctr capsule biosynthesis [RcsAB VF0571] [Klebsiella pneumoniae subsp. pneumoniae NTUH-K2044]
CAVp296	NODE_23_length_76440_cov_30.070243	19535	20471	iroE	1-934/936	99.68	84.44	gb|YP_002919453	siderophore esterase IroE [Sal VF0563] [Klebsiella pneumoniae subsp. pneumoniae NTUH-K2044]
CAVp296	NODE_36_length_25306_cov_27.319394	4579	5923	manB	1-1345/1371	98.1	97.47	gb|YP_002920351.1	phosphomannomutase [Capsule VF0560] [Klebsiella pneumoniae subsp. pneumoniae NTUH-K2044]
CAVp296	NODE_36_length_25306_cov_27.319394	5948	7363	manC	1-1416/1416	100	97.25	gb|YP_002920352.1	mannose-1-phosphate guanylyltransferase [Capsule VF0560] [Klebsiella pneumoniae subsp. pneumoniae NTUH-K2044]
CAVp296	NODE_36_length_25306_cov_27.319394	10389	11555	ugd	1-1167/1167	100	95.72	gb|YP_002920350.1	UDP-glucose 6-dehydrogenase [Capsule VF0560] [Klebsiella pneumoniae subsp. pneumoniae NTUH-K2044]
CAVp296	NODE_36_length_25306_cov_27.319394	15411	16817	gnd	1-1407/1407	100	94.67	gb|YP_002920353.1	6-phosphogluconate dehydrogenase [Capsule VF0560] [Klebsiella pneumoniae subsp. pneumoniae NTUH-K2044]
CAVp296	NODE_6_length_335000_cov_34.116033	78932	80008	ompA	1-1041/1041	100	83.38	gb|AAF37887	outer membrane protein A [OmpA VF0236] [Escherichia coli O18:K1:H7 str. RS218]
CAVp296	NODE_7_length_287936_cov_35.558058	127415	128065	rcsB	1-651/651	100	96.77	gb|YP_002920501.1	transcriptional regulator RcsB [RcsAB VF0571] [Klebsiella pneumoniae subsp. pneumoniae NTUH-K2044]
CAVp296	NODE_7_length_287936_cov_35.558058	278733	279629	galF	1-897/897	100	95.21	gb|YP_002920369.1	UTP-glucose-1-phosphate uridylyltransferase subunit GalF [Capsule VF0560] [Klebsiella pneumoniae subsp. pneumoniae NTUH-K2044]
CAVp296	NODE_7_length_287936_cov_35.558058	280022	280650	cpsACP	1-629/630	99.84	90.46	gb|YP_002920368.1	phosphatase PAP2 family protein [Capsule VF0560] [Klebsiella pneumoniae subsp. pneumoniae NTUH-K2044]
CAVp296	NODE_7_length_287936_cov_35.558058	281528	283042	wzi	1-1515/1515	100	87.06	gb|YP_002920367.1	surface assembly of capsule [Capsule VF0560] [Klebsiella pneumoniae subsp. pneumoniae NTUH-K2044]
CAVp296	NODE_7_length_287936_cov_35.558058	283188	284318	wza	1-1131/1134	99.74	80.37	gb|YP_002920366.1	capsule polysaccharide export protein precursor [Capsule VF0560] [Klebsiella pneumoniae subsp. pneumoniae NTUH-K2044]
CAVp296	NODE_9_length_183217_cov_40.241618	97661	98371	mrkH	1-711/711	100	95.08	gb|YP_002921121.1	transcriptional activator [Type 3 fimbriae VF0567] [Klebsiella pneumoniae subsp. pneumoniae NTUH-K2044]
CAVp296	NODE_9_length_183217_cov_40.241618	98377	98961	mrkI	1-585/585	100	87.86	gb|YP_002921122.1	LuxR family regulatory protein [Type 3 fimbriae VF0567] [Klebsiella pneumoniae subsp. pneumoniae NTUH-K2044]
CAVp296	NODE_9_length_183217_cov_40.241618	99105	99821	mrkJ	1-717/717	100	90.52	gb|YP_002921123.1	phosphodiesterase [Type 3 fimbriae VF0567] [Klebsiella pneumoniae subsp. pneumoniae NTUH-K2044]
CAVp296	NODE_9_length_183217_cov_40.241618	99855	100490	mrkF	1-636/636	100	91.19	gb|YP_002921124	type 3 fimbrial minor pilin subunit MrkF [Type 3 fimbriae VF0567] [Klebsiella pneumoniae subsp. pneumoniae NTUH-K2044]
CAVp296	NODE_9_length_183217_cov_40.241618	100504	101499	mrkD	1-996/996	100	93.47	gb|YP_002921125	fimbrial adhesin protein precursor MrkD [Type 3 fimbriae VF0567] [Klebsiella pneumoniae subsp. pneumoniae NTUH-K2044]
CAVp296	NODE_9_length_183217_cov_40.241618	101490	103976	mrkC	1-2487/2487	100	95.62	gb|YP_002921126	fimbrial biogenesis outer membrane usher protein mrkC precursor [Type 3 fimbriae VF0567] [Klebsiella pneumoniae subsp. pneumoniae NTUH-K2044]
CAVp296	NODE_9_length_183217_cov_40.241618	103988	104689	mrkB	1-702/702	100	99.14	gb|YP_002921127	fimbrial chaperone protein mrkB precursor [Type 3 fimbriae VF0567] [Klebsiella pneumoniae subsp. pneumoniae NTUH-K2044]
CAVp296	NODE_9_length_183217_cov_40.241618	104785	105393	mrkA	1-609/609	100	97.7	gb|YP_002921128	type 3 fimbrial major pilin subunit MrkA [Type 3 fimbriae VF0567] [Klebsiella pneumoniae subsp. pneumoniae NTUH-K2044]
CAVp296	NODE_9_length_183217_cov_40.241618	115146	115750	fimB	1-605/606	99.83	89.09	gb|YP_002921134.1	tyrosine recombinase [Type I fimbriae VF0566] [Klebsiella pneumoniae subsp. pneumoniae NTUH-K2044]
CAVp296	NODE_9_length_183217_cov_40.241618	116206	116814	fimE	1-609/609	99.84	87.54	gb|YP_002921135.1	tyrosine recombinase [Type I fimbriae VF0566] [Klebsiella pneumoniae subsp. pneumoniae NTUH-K2044]
CAVp296	NODE_9_length_183217_cov_40.241618	117296	117844	fimA	1-549/549	100	93.26	gb|YP_002921137.1	type 1 major fimbrial subunit precursor [Type I fimbriae VF0566] [Klebsiella pneumoniae subsp. pneumoniae NTUH-K2044]
CAVp296	NODE_9_length_183217_cov_40.241618	117818	118452	fimI	3-636/636	99.69	90.87	gb|YP_002921138.1	type 1 pilus biosynthesis fimbrial protein [Type I fimbriae VF0566] [Klebsiella pneumoniae subsp. pneumoniae NTUH-K2044]
CAVp296	NODE_9_length_183217_cov_40.241618	118481	119206	fimC	1-726/726	100	90.63	gb|YP_002921139.1	periplasmic chaperone [Type I fimbriae VF0566] [Klebsiella pneumoniae subsp. pneumoniae NTUH-K2044]
CAVp296	NODE_9_length_183217_cov_40.241618	119256	121900	fimD	2-2646/2646	99.96	92.7	gb|YP_002921140.1	outer membrane usher protein [Type I fimbriae VF0566] [Klebsiella pneumoniae subsp. pneumoniae NTUH-K2044]
CAVp296	NODE_9_length_183217_cov_40.241618	121908	122438	fimF	1-531/531	100	89.45	gb|YP_002921141.1	type 1 fimbrial minor component [Type I fimbriae VF0566] [Klebsiella pneumoniae subsp. pneumoniae NTUH-K2044]
CAVp296	NODE_9_length_183217_cov_40.241618	122451	122951	fimG	1-501/501	100	94.01	gb|YP_002921142.1	type 1 fimbrial minor component [Type I fimbriae VF0566] [Klebsiella pneumoniae subsp. pneumoniae NTUH-K2044]
CAVp296	NODE_9_length_183217_cov_40.241618	122966	123874	fimH	1-909/909	100	94.72	gb|YP_002921143.1	type 1 fimbrial adhesin precursor [Type I fimbriae VF0566] [Klebsiella pneumoniae subsp. pneumoniae NTUH-K2044]
CAVp360	NODE_18_length_98427_cov_51.508866	97661	98353	mrkH	1-693/711	97.47	95.09	gb|YP_002921121.1	transcriptional activator [Type 3 fimbriae VF0567] [Klebsiella pneumoniae subsp. pneumoniae NTUH-K2044]
CAVp360	NODE_1_length_503296_cov_48.045839	81981	82766	entA	1-786/786	100	94.91	gb|YP_002918380.1	23-dihydroxybenzoate-23-dehydrogenase [Ent VF0562] [Klebsiella pneumoniae subsp. pneumoniae NTUH-K2044]
CAVp360	NODE_1_length_503296_cov_48.045839	82736	83587	entB	1-852/852	100	95.07	gb|YP_002918379.1	23-dihydro-23-dihydroxybenzoate synthetase isochroismatase [Ent VF0562] [Klebsiella pneumoniae subsp. pneumoniae NTUH-K2044]
CAVp360	NODE_1_length_503296_cov_48.045839	83601	85208	entE	1-1608/1608	100	95.34	gb|YP_002918378.1	enterobactin synthase subunit E [Ent VF0562] [Klebsiella pneumoniae subsp. pneumoniae NTUH-K2044]
CAVp360	NODE_1_length_503296_cov_48.045839	85218	86405	entC	1-1188/1188	100	93.35	gb|YP_002918377.1	isochorismate synthase [Ent VF0562] [Klebsiella pneumoniae subsp. pneumoniae NTUH-K2044]
CAVp360	NODE_1_length_503296_cov_48.045839	86582	87540	fepB	1-959/960	99.9	94.37	gb|YP_002918376.1	iron-enterobactin transporter periplasmic binding protein [Ent VF0562] [Klebsiella pneumoniae subsp. pneumoniae NTUH-K2044]
CAVp360	NODE_1_length_503296_cov_48.045839	87673	88914	ybdA	1-1242/1242	100	95.33	gb|YP_002918375.1	enterobactin exporter EntS [Ent VF0562] [Klebsiella pneumoniae subsp. pneumoniae NTUH-K2044]
CAVp360	NODE_1_length_503296_cov_48.045839	89027	90034	fepD	1-1008/1008	100	95.93	gb|YP_002918373.1	iron-enterobactin transporter membrane protein [Ent VF0562] [Klebsiella pneumoniae subsp. pneumoniae NTUH-K2044]
CAVp360	NODE_1_length_503296_cov_48.045839	90031	91023	fepG	1-993/993	100	97.58	gb|YP_002918372.1	iron-enterobactin transporter permease [Ent VF0562] [Klebsiella pneumoniae subsp. pneumoniae NTUH-K2044]
CAVp360	NODE_1_length_503296_cov_48.045839	91020	91814	fepC	1-795/795	100	94.97	gb|YP_002918371.1	iron-enterobactin transporter ATP-binding protein [Ent VF0562] [Klebsiella pneumoniae subsp. pneumoniae NTUH-K2044]
CAVp360	NODE_1_length_503296_cov_48.045839	91879	95760	entF	1-3882/3882	100	95.98	gb|YP_002918370.1	enterobactin synthase subunit F [Ent VF0562] [Klebsiella pneumoniae subsp. pneumoniae NTUH-K2044]
CAVp360	NODE_1_length_503296_cov_48.045839	96002	97210	fes	1-1209/1209	100	92.97	gb|YP_002918368.1	enterobactin/ferric enterobactin esterase [Ent VF0562] [Klebsiella pneumoniae subsp. pneumoniae NTUH-K2044]
CAVp360	NODE_1_length_503296_cov_48.045839	97470	99698	fepA	1-2229/2229	100	95.74	gb|YP_002918367.1	outer membrane receptor FepA [Ent VF0562] [Klebsiella pneumoniae subsp. pneumoniae NTUH-K2044]
CAVp360	NODE_1_length_503296_cov_48.045839	99765	100234	entD	1-470/630	74.6	90.43	gb|YP_002918366.1	enterochelin synthetase component D [Ent VF0562] [Klebsiella pneumoniae subsp. pneumoniae NTUH-K2044]
CAVp360	NODE_1_length_503296_cov_48.045839	251729	252778	allD	1-1050/1050	100	98.09	gb|YP_002918212.1	ureidoglycolate dehydrogenase [Allantion utilization VF0572] [Klebsiella pneumoniae subsp. pneumoniae NTUH-K2044]
CAVp360	NODE_1_length_503296_cov_48.045839	252800	254035	allC	1-1236/1236	100	96.44	gb|YP_002918211.1	allantoate amidohydrolase [Allantion utilization VF0572] [Klebsiella pneumoniae subsp. pneumoniae NTUH-K2044]
CAVp360	NODE_1_length_503296_cov_48.045839	257705	259066	allB	1-1362/1362	100	96.84	gb|YP_002918207.1	allantoinase [Allantion utilization VF0572] [Klebsiella pneumoniae subsp. pneumoniae NTUH-K2044]
CAVp360	NODE_1_length_503296_cov_48.045839	265696	266514	allR	1-819/819	100	98.66	gb|YP_002918201.1	DNA-binding transcriptional repressor AllR [Allantion utilization VF0572] [Klebsiella pneumoniae subsp. pneumoniae NTUH-K2044]
CAVp360	NODE_1_length_503296_cov_48.045839	266606	267088	allA	1-483/483	100	98.97	gb|YP_002918200.1	ureidoglycolate hydrolase [Allantion utilization VF0572] [Klebsiella pneumoniae subsp. pneumoniae NTUH-K2044]
CAVp360	NODE_1_length_503296_cov_48.045839	267297	268220	allS	1-924/924	100	97.73	gb|YP_002918199.1	DNA-binding transcriptional activator AllS [Allantion utilization VF0572] [Klebsiella pneumoniae subsp. pneumoniae NTUH-K2044]
CAVp360	NODE_1_length_503296_cov_48.045839	304549	305742	acrA	1-1194/1194	100	96.57	gb|YP_002918166.1	acriflavine resistance protein A [AcrAB VF0568] [Klebsiella pneumoniae subsp. pneumoniae NTUH-K2044]
CAVp360	NODE_1_length_503296_cov_48.045839	305765	308911	acrB	1-3147/3147	100	94.82	gb|YP_002918165.1	acriflavine resistance protein B [AcrAB VF0568] [Klebsiella pneumoniae subsp. pneumoniae NTUH-K2044]
CAVp360	NODE_1_length_503296_cov_48.045839	458209	458962	yagV/ecpE	3-756/756	99.74	83.95	gb|NP_286006	E. coli common pilus chaperone EcpE [ECP VF0404] [Escherichia coli O157:H7 str. EDL933]
CAVp360	NODE_1_length_503296_cov_48.045839	458888	460531	yagW/ecpD	1-1644/1644	100	88.26	gb|NP_286007	polymerized tip adhesin of ECP fibers [ECP VF0404] [Escherichia coli O157:H7 str. EDL933]
CAVp360	NODE_1_length_503296_cov_48.045839	460521	463046	yagX/ecpC	1-2526/2526	100	86.82	gb|NP_286008	E. coli common pilus usher EcpC [ECP VF0404] [Escherichia coli O157:H7 str. EDL933]
CAVp360	NODE_1_length_503296_cov_48.045839	463072	463740	yagY/ecpB	1-669/669	100	87.74	gb|NP_286009	E. coli common pilus chaperone EcpB [ECP VF0404] [Escherichia coli O157:H7 str. EDL933]
CAVp360	NODE_1_length_503296_cov_48.045839	463802	464385	yagZ/ecpA	1-584/588	99.32	89.9	gb|NP_286010	E. coli common pilus structural subunit EcpA [ECP VF0404] [Escherichia coli O157:H7 str. EDL933]
CAVp360	NODE_1_length_503296_cov_48.045839	464459	465039	ykgK/ecpR	11-591/591	98.31	86.92	gb|NP_286011	regulator protein EcpR [ECP VF0404] [Escherichia coli O157:H7 str. EDL933]
CAVp360	NODE_22_length_84131_cov_51.716373	75	735	mrkJ	57-717/717	92.19	89.71	gb|YP_002921123.1	phosphodiesterase [Type 3 fimbriae VF0567] [Klebsiella pneumoniae subsp. pneumoniae NTUH-K2044]
CAVp360	NODE_22_length_84131_cov_51.716373	769	1404	mrkF	1-636/636	100	91.19	gb|YP_002921124	type 3 fimbrial minor pilin subunit MrkF [Type 3 fimbriae VF0567] [Klebsiella pneumoniae subsp. pneumoniae NTUH-K2044]
CAVp360	NODE_22_length_84131_cov_51.716373	1418	2413	mrkD	1-996/996	100	93.47	gb|YP_002921125	fimbrial adhesin protein precursor MrkD [Type 3 fimbriae VF0567] [Klebsiella pneumoniae subsp. pneumoniae NTUH-K2044]
CAVp360	NODE_22_length_84131_cov_51.716373	2404	4890	mrkC	1-2487/2487	100	95.62	gb|YP_002921126	fimbrial biogenesis outer membrane usher protein mrkC precursor [Type 3 fimbriae VF0567] [Klebsiella pneumoniae subsp. pneumoniae NTUH-K2044]
CAVp360	NODE_22_length_84131_cov_51.716373	4902	5603	mrkB	1-702/702	100	99.14	gb|YP_002921127	fimbrial chaperone protein mrkB precursor [Type 3 fimbriae VF0567] [Klebsiella pneumoniae subsp. pneumoniae NTUH-K2044]
CAVp360	NODE_22_length_84131_cov_51.716373	5699	6307	mrkA	1-609/609	100	97.7	gb|YP_002921128	type 3 fimbrial major pilin subunit MrkA [Type 3 fimbriae VF0567] [Klebsiella pneumoniae subsp. pneumoniae NTUH-K2044]
CAVp360	NODE_22_length_84131_cov_51.716373	16060	16664	fimB	1-605/606	99.83	89.09	gb|YP_002921134.1	tyrosine recombinase [Type I fimbriae VF0566] [Klebsiella pneumoniae subsp. pneumoniae NTUH-K2044]
CAVp360	NODE_22_length_84131_cov_51.716373	17120	17728	fimE	1-609/609	99.84	87.54	gb|YP_002921135.1	tyrosine recombinase [Type I fimbriae VF0566] [Klebsiella pneumoniae subsp. pneumoniae NTUH-K2044]
CAVp360	NODE_22_length_84131_cov_51.716373	18210	18758	fimA	1-549/549	100	93.26	gb|YP_002921137.1	type 1 major fimbrial subunit precursor [Type I fimbriae VF0566] [Klebsiella pneumoniae subsp. pneumoniae NTUH-K2044]
CAVp360	NODE_22_length_84131_cov_51.716373	18732	19366	fimI	3-636/636	99.69	90.87	gb|YP_002921138.1	type 1 pilus biosynthesis fimbrial protein [Type I fimbriae VF0566] [Klebsiella pneumoniae subsp. pneumoniae NTUH-K2044]
CAVp360	NODE_22_length_84131_cov_51.716373	19395	20120	fimC	1-726/726	100	90.63	gb|YP_002921139.1	periplasmic chaperone [Type I fimbriae VF0566] [Klebsiella pneumoniae subsp. pneumoniae NTUH-K2044]
CAVp360	NODE_22_length_84131_cov_51.716373	20170	22814	fimD	2-2646/2646	99.96	92.7	gb|YP_002921140.1	outer membrane usher protein [Type I fimbriae VF0566] [Klebsiella pneumoniae subsp. pneumoniae NTUH-K2044]
CAVp360	NODE_22_length_84131_cov_51.716373	22822	23352	fimF	1-531/531	100	89.45	gb|YP_002921141.1	type 1 fimbrial minor component [Type I fimbriae VF0566] [Klebsiella pneumoniae subsp. pneumoniae NTUH-K2044]
CAVp360	NODE_22_length_84131_cov_51.716373	23365	23865	fimG	1-501/501	100	94.01	gb|YP_002921142.1	type 1 fimbrial minor component [Type I fimbriae VF0566] [Klebsiella pneumoniae subsp. pneumoniae NTUH-K2044]
CAVp360	NODE_22_length_84131_cov_51.716373	23880	24788	fimH	1-909/909	100	94.72	gb|YP_002921143.1	type 1 fimbrial adhesin precursor [Type I fimbriae VF0566] [Klebsiella pneumoniae subsp. pneumoniae NTUH-K2044]
CAVp360	NODE_24_length_77573_cov_42.397001	56930	57866	iroE	1-934/936	99.68	84.44	gb|YP_002919453	siderophore esterase IroE [Sal VF0563] [Klebsiella pneumoniae subsp. pneumoniae NTUH-K2044]
CAVp360	NODE_45_length_19308_cov_44.624721	15988	16611	rcsA	1-624/624	100	91.83	gb|YP_002920216.1	transcriptional activator for ctr capsule biosynthesis [RcsAB VF0571] [Klebsiella pneumoniae subsp. pneumoniae NTUH-K2044]
CAVp360	NODE_4_length_335000_cov_45.032145	254993	256069	ompA	1-1041/1041	100	83.38	gb|AAF37887	outer membrane protein A [OmpA VF0236] [Escherichia coli O18:K1:H7 str. RS218]
CAVp360	NODE_5_length_316770_cov_46.374934	8261	9605	manB	1-1345/1371	98.1	97.47	gb|YP_002920351.1	phosphomannomutase [Capsule VF0560] [Klebsiella pneumoniae subsp. pneumoniae NTUH-K2044]
CAVp360	NODE_5_length_316770_cov_46.374934	9630	11045	manC	1-1416/1416	100	97.25	gb|YP_002920352.1	mannose-1-phosphate guanylyltransferase [Capsule VF0560] [Klebsiella pneumoniae subsp. pneumoniae NTUH-K2044]
CAVp360	NODE_5_length_316770_cov_46.374934	14071	15237	ugd	1-1167/1167	100	95.72	gb|YP_002920350.1	UDP-glucose 6-dehydrogenase [Capsule VF0560] [Klebsiella pneumoniae subsp. pneumoniae NTUH-K2044]
CAVp360	NODE_5_length_316770_cov_46.374934	19093	20499	gnd	1-1407/1407	100	94.67	gb|YP_002920353.1	6-phosphogluconate dehydrogenase [Capsule VF0560] [Klebsiella pneumoniae subsp. pneumoniae NTUH-K2044]
CAVp360	NODE_5_length_316770_cov_46.374934	32452	33582	wza	1-1131/1134	99.74	80.37	gb|YP_002920366.1	capsule polysaccharide export protein precursor [Capsule VF0560] [Klebsiella pneumoniae subsp. pneumoniae NTUH-K2044]
CAVp360	NODE_5_length_316770_cov_46.374934	33728	35242	wzi	1-1515/1515	100	87.06	gb|YP_002920367.1	surface assembly of capsule [Capsule VF0560] [Klebsiella pneumoniae subsp. pneumoniae NTUH-K2044]
CAVp360	NODE_5_length_316770_cov_46.374934	36120	36748	cpsACP	1-629/630	99.84	90.46	gb|YP_002920368.1	phosphatase PAP2 family protein [Capsule VF0560] [Klebsiella pneumoniae subsp. pneumoniae NTUH-K2044]
CAVp360	NODE_5_length_316770_cov_46.374934	37141	38037	galF	1-897/897	100	95.21	gb|YP_002920369.1	UTP-glucose-1-phosphate uridylyltransferase subunit GalF [Capsule VF0560] [Klebsiella pneumoniae subsp. pneumoniae NTUH-K2044]
CAVp360	NODE_5_length_316770_cov_46.374934	188705	189355	rcsB	1-651/651	100	96.77	gb|YP_002920501.1	transcriptional regulator RcsB [RcsAB VF0571] [Klebsiella pneumoniae subsp. pneumoniae NTUH-K2044]
CAV2244	NODE_11_length_137746_cov_32.802679	72471	73541	ompA	1-1041/1041	100	83.75	gb|AAF37887	outer membrane protein A [OmpA VF0236] [Escherichia coli O18:K1:H7 str. RS218]
CAV2244	NODE_1_length_568396_cov_31.663531	475174	475797	rcsA	1-624/624	100	91.99	gb|YP_002920216.1	transcriptional activator for ctr capsule biosynthesis [RcsAB VF0571] [Klebsiella pneumoniae subsp. pneumoniae NTUH-K2044]
CAV2244	NODE_2_length_554097_cov_30.582957	231714	232649	iroE	1-936/936	99.89	83.46	gb|YP_002919453	siderophore esterase IroE [Sal VF0563] [Klebsiella pneumoniae subsp. pneumoniae NTUH-K2044]
CAV2244	NODE_38_length_22339_cov_33.885186	21145	22339	manB	151-1345/1371	87.16	97.16	gb|YP_002920351.1	phosphomannomutase [Capsule VF0560] [Klebsiella pneumoniae subsp. pneumoniae NTUH-K2044]
CAV2244	NODE_3_length_445649_cov_32.972247	4759	5339	ykgK/ecpR	11-591/591	98.31	87.09	gb|NP_286011	regulator protein EcpR [ECP VF0404] [Escherichia coli O157:H7 str. EDL933]
CAV2244	NODE_3_length_445649_cov_32.972247	5413	5996	yagZ/ecpA	1-584/588	99.32	89.38	gb|NP_286010	E. coli common pilus structural subunit EcpA [ECP VF0404] [Escherichia coli O157:H7 str. EDL933]
CAV2244	NODE_3_length_445649_cov_32.972247	6059	6727	yagY/ecpB	1-669/669	100	87.14	gb|NP_286009	E. coli common pilus chaperone EcpB [ECP VF0404] [Escherichia coli O157:H7 str. EDL933]
CAV2244	NODE_3_length_445649_cov_32.972247	6753	9278	yagX/ecpC	1-2526/2526	99.92	87.5	gb|NP_286008	E. coli common pilus usher EcpC [ECP VF0404] [Escherichia coli O157:H7 str. EDL933]
CAV2244	NODE_3_length_445649_cov_32.972247	9268	10911	yagW/ecpD	1-1644/1644	100	88.38	gb|NP_286007	polymerized tip adhesin of ECP fibers [ECP VF0404] [Escherichia coli O157:H7 str. EDL933]
CAV2244	NODE_3_length_445649_cov_32.972247	10837	11590	yagV/ecpE	3-756/756	99.74	83.95	gb|NP_286006	E. coli common pilus chaperone EcpE [ECP VF0404] [Escherichia coli O157:H7 str. EDL933]
CAV2244	NODE_3_length_445649_cov_32.972247	160797	163943	acrB	1-3147/3147	100	95.14	gb|YP_002918165.1	acriflavine resistance protein B [AcrAB VF0568] [Klebsiella pneumoniae subsp. pneumoniae NTUH-K2044]
CAV2244	NODE_3_length_445649_cov_32.972247	163966	165159	acrA	1-1194/1194	100	95.73	gb|YP_002918166.1	acriflavine resistance protein A [AcrAB VF0568] [Klebsiella pneumoniae subsp. pneumoniae NTUH-K2044]
CAV2244	NODE_3_length_445649_cov_32.972247	344519	345126	entD	23-630/630	96.51	89.64	gb|YP_002918366.1	enterochelin synthetase component D [Ent VF0562] [Klebsiella pneumoniae subsp. pneumoniae NTUH-K2044]
CAV2244	NODE_3_length_445649_cov_32.972247	345215	347443	fepA	1-2229/2229	100	95.87	gb|YP_002918367.1	outer membrane receptor FepA [Ent VF0562] [Klebsiella pneumoniae subsp. pneumoniae NTUH-K2044]
CAV2244	NODE_3_length_445649_cov_32.972247	347703	348911	fes	1-1209/1209	100	94.13	gb|YP_002918368.1	enterobactin/ferric enterobactin esterase [Ent VF0562] [Klebsiella pneumoniae subsp. pneumoniae NTUH-K2044]
CAV2244	NODE_3_length_445649_cov_32.972247	349153	353034	entF	1-3882/3882	100	95.8	gb|YP_002918370.1	enterobactin synthase subunit F [Ent VF0562] [Klebsiella pneumoniae subsp. pneumoniae NTUH-K2044]
CAV2244	NODE_3_length_445649_cov_32.972247	353099	353893	fepC	1-795/795	100	97.48	gb|YP_002918371.1	iron-enterobactin transporter ATP-binding protein [Ent VF0562] [Klebsiella pneumoniae subsp. pneumoniae NTUH-K2044]
CAV2244	NODE_3_length_445649_cov_32.972247	353890	354882	fepG	1-993/993	100	96.47	gb|YP_002918372.1	iron-enterobactin transporter permease [Ent VF0562] [Klebsiella pneumoniae subsp. pneumoniae NTUH-K2044]
CAV2244	NODE_3_length_445649_cov_32.972247	354879	355886	fepD	1-1008/1008	100	96.13	gb|YP_002918373.1	iron-enterobactin transporter membrane protein [Ent VF0562] [Klebsiella pneumoniae subsp. pneumoniae NTUH-K2044]
CAV2244	NODE_3_length_445649_cov_32.972247	355999	357236	ybdA	1-1238/1242	99.68	95.64	gb|YP_002918375.1	enterobactin exporter EntS [Ent VF0562] [Klebsiella pneumoniae subsp. pneumoniae NTUH-K2044]
CAV2244	NODE_3_length_445649_cov_32.972247	357616	358575	fepB	1-960/960	100	94.48	gb|YP_002918376.1	iron-enterobactin transporter periplasmic binding protein [Ent VF0562] [Klebsiella pneumoniae subsp. pneumoniae NTUH-K2044]
CAV2244	NODE_3_length_445649_cov_32.972247	358752	359939	entC	1-1188/1188	100	93.77	gb|YP_002918377.1	isochorismate synthase [Ent VF0562] [Klebsiella pneumoniae subsp. pneumoniae NTUH-K2044]
CAV2244	NODE_3_length_445649_cov_32.972247	359949	361556	entE	1-1608/1608	100	95.03	gb|YP_002918378.1	enterobactin synthase subunit E [Ent VF0562] [Klebsiella pneumoniae subsp. pneumoniae NTUH-K2044]
CAV2244	NODE_3_length_445649_cov_32.972247	361570	362421	entB	1-852/852	100	95.42	gb|YP_002918379.1	23-dihydro-23-dihydroxybenzoate synthetase isochroismatase [Ent VF0562] [Klebsiella pneumoniae subsp. pneumoniae NTUH-K2044]
CAV2244	NODE_3_length_445649_cov_32.972247	362391	363176	entA	1-786/786	100	94.91	gb|YP_002918380.1	23-dihydroxybenzoate-23-dehydrogenase [Ent VF0562] [Klebsiella pneumoniae subsp. pneumoniae NTUH-K2044]
CAV2244	NODE_41_length_16676_cov_39.420025	14641	16047	gnd	1-1407/1407	100	95.74	gb|YP_002920353.1	6-phosphogluconate dehydrogenase [Capsule VF0560] [Klebsiella pneumoniae subsp. pneumoniae NTUH-K2044]
CAV2244	NODE_4_length_437225_cov_33.993812	163387	164295	fimH	1-909/909	100	94.72	gb|YP_002921143.1	type 1 fimbrial adhesin precursor [Type I fimbriae VF0566] [Klebsiella pneumoniae subsp. pneumoniae NTUH-K2044]
CAV2244	NODE_4_length_437225_cov_33.993812	164310	164810	fimG	1-501/501	100	94.61	gb|YP_002921142.1	type 1 fimbrial minor component [Type I fimbriae VF0566] [Klebsiella pneumoniae subsp. pneumoniae NTUH-K2044]
CAV2244	NODE_4_length_437225_cov_33.993812	164823	165353	fimF	1-531/531	100	90.77	gb|YP_002921141.1	type 1 fimbrial minor component [Type I fimbriae VF0566] [Klebsiella pneumoniae subsp. pneumoniae NTUH-K2044]
CAV2244	NODE_4_length_437225_cov_33.993812	165361	168005	fimD	2-2646/2646	99.96	92.89	gb|YP_002921140.1	outer membrane usher protein [Type I fimbriae VF0566] [Klebsiella pneumoniae subsp. pneumoniae NTUH-K2044]
CAV2244	NODE_4_length_437225_cov_33.993812	168055	168780	fimC	1-726/726	100	90.77	gb|YP_002921139.1	periplasmic chaperone [Type I fimbriae VF0566] [Klebsiella pneumoniae subsp. pneumoniae NTUH-K2044]
CAV2244	NODE_4_length_437225_cov_33.993812	168809	169443	fimI	3-636/636	99.69	91.02	gb|YP_002921138.1	type 1 pilus biosynthesis fimbrial protein [Type I fimbriae VF0566] [Klebsiella pneumoniae subsp. pneumoniae NTUH-K2044]
CAV2244	NODE_4_length_437225_cov_33.993812	169417	169965	fimA	1-549/549	100	93.08	gb|YP_002921137.1	type 1 major fimbrial subunit precursor [Type I fimbriae VF0566] [Klebsiella pneumoniae subsp. pneumoniae NTUH-K2044]
CAV2244	NODE_4_length_437225_cov_33.993812	170445	171053	fimE	1-609/609	99.84	87.7	gb|YP_002921135.1	tyrosine recombinase [Type I fimbriae VF0566] [Klebsiella pneumoniae subsp. pneumoniae NTUH-K2044]
CAV2244	NODE_4_length_437225_cov_33.993812	171507	172111	fimB	1-605/606	99.83	88.93	gb|YP_002921134.1	tyrosine recombinase [Type I fimbriae VF0566] [Klebsiella pneumoniae subsp. pneumoniae NTUH-K2044]
CAV2244	NODE_4_length_437225_cov_33.993812	176982	177590	mrkA	1-609/609	100	98.03	gb|YP_002921128	type 3 fimbrial major pilin subunit MrkA [Type 3 fimbriae VF0567] [Klebsiella pneumoniae subsp. pneumoniae NTUH-K2044]
CAV2244	NODE_4_length_437225_cov_33.993812	177686	178387	mrkB	1-702/702	100	99.14	gb|YP_002921127	fimbrial chaperone protein mrkB precursor [Type 3 fimbriae VF0567] [Klebsiella pneumoniae subsp. pneumoniae NTUH-K2044]
CAV2244	NODE_4_length_437225_cov_33.993812	178399	180885	mrkC	1-2487/2487	100	95.38	gb|YP_002921126	fimbrial biogenesis outer membrane usher protein mrkC precursor [Type 3 fimbriae VF0567] [Klebsiella pneumoniae subsp. pneumoniae NTUH-K2044]
CAV2244	NODE_4_length_437225_cov_33.993812	180876	181871	mrkD	1-996/996	100	93.78	gb|YP_002921125	fimbrial adhesin protein precursor MrkD [Type 3 fimbriae VF0567] [Klebsiella pneumoniae subsp. pneumoniae NTUH-K2044]
CAV2244	NODE_4_length_437225_cov_33.993812	181885	182520	mrkF	1-636/636	100	92.61	gb|YP_002921124	type 3 fimbrial minor pilin subunit MrkF [Type 3 fimbriae VF0567] [Klebsiella pneumoniae subsp. pneumoniae NTUH-K2044]
CAV2244	NODE_4_length_437225_cov_33.993812	182554	183270	mrkJ	1-717/717	100	90.52	gb|YP_002921123.1	phosphodiesterase [Type 3 fimbriae VF0567] [Klebsiella pneumoniae subsp. pneumoniae NTUH-K2044]
CAV2244	NODE_4_length_437225_cov_33.993812	183414	183998	mrkI	1-585/585	99.83	89.25	gb|YP_002921122.1	LuxR family regulatory protein [Type 3 fimbriae VF0567] [Klebsiella pneumoniae subsp. pneumoniae NTUH-K2044]
CAV2244	NODE_4_length_437225_cov_33.993812	184004	184712	mrkH	3-711/711	99.72	94.36	gb|YP_002921121.1	transcriptional activator [Type 3 fimbriae VF0567] [Klebsiella pneumoniae subsp. pneumoniae NTUH-K2044]
CAV2244	NODE_53_length_4636_cov_38.343058	3130	4296	ugd	1-1167/1167	100	95.03	gb|YP_002920350.1	UDP-glucose 6-dehydrogenase [Capsule VF0560] [Klebsiella pneumoniae subsp. pneumoniae NTUH-K2044]
CAV2244	NODE_5_length_347537_cov_31.236954	264983	265474	vipA/tssB	1-492/492	100	93.09	gb|YP_005226597.1	type VI secretion system contractile sheath small subunit VipA [T6SS VF0569] [Klebsiella pneumoniae subsp. pneumoniae HS11286]
CAV2244	NODE_5_length_347537_cov_31.236954	265517	267061	vipB/tssC	1-1545/1545	100	93.85	gb|YP_005226598.1	type VI secretion system contractile sheath large subunit VipB [T6SS VF0569] [Klebsiella pneumoniae subsp. pneumoniae HS11286]
CAV2244	NODE_5_length_347537_cov_31.236954	267071	268414	vasE/tssK	1-1344/1344	100	93.97	gb|YP_005226599.1	type VI secretion system baseplate subunit TssK [T6SS VF0569] [Klebsiella pneumoniae subsp. pneumoniae HS11286]
CAV2244	NODE_5_length_347537_cov_31.236954	268411	269100	dotU/tssL	1-690/690	100	90.44	gb|YP_005226600.1	type VI secretion system protein DotU/TssL family [T6SS VF0569] [Klebsiella pneumoniae subsp. pneumoniae HS11286]
CAV2244	NODE_5_length_347537_cov_31.236954	270808	271299	hcp/tssD	1-492/492	100	96.34	gb|YP_005226602.1	type VI secretion system protein Hcp family [T6SS VF0569] [Klebsiella pneumoniae subsp. pneumoniae HS11286]
CAV2244	NODE_5_length_347537_cov_31.236954	271569	274223	clpV/tssH	1-2655/2655	100	93.94	gb|YP_005226603.1	type VI secretion system ATPase TssH [T6SS VF0569] [Klebsiella pneumoniae subsp. pneumoniae HS11286]
CAV2244	NODE_5_length_347537_cov_31.236954	274225	276593	vgrG/tssI	1-2369/2370	99.96	95.31	gb|YP_005226604.1	type VI secretion system tip protein VgrG [T6SS VF0569] [Klebsiella pneumoniae subsp. pneumoniae HS11286]
CAV2244	NODE_5_length_347537_cov_31.236954	277437	277958	tli1	1-531/531	98.31	93.41	gb|YP_005226607.1	type VI secretion system immunity protein [T6SS VF0569] [Klebsiella pneumoniae subsp. pneumoniae HS11286]
CAV2244	NODE_5_length_347537_cov_31.236954	278027	278556	tli1	1-530/531	99.62	90.77	gb|YP_005226608.1	type VI secretion system immunity protein [T6SS VF0569] [Klebsiella pneumoniae subsp. pneumoniae HS11286]
CAV2244	NODE_5_length_347537_cov_31.236954	278545	280958	VF0569	1-2414/2418	99.79	92.88	tle1	type VI secretion system effector [T6SS VF0569] [Klebsiella pneumoniae subsp. pneumoniae HS11286]
CAV2244	NODE_5_length_347537_cov_31.236954	281007	281264	KPHS_23120	1-258/258	100	96.51	gb|YP_005226612.1	PaaR repeat-containing protein [T6SS VF0569] [Klebsiella pneumoniae subsp. pneumoniae HS11286]
CAV2244	NODE_5_length_347537_cov_31.236954	282384	285809	icmF/tssM	1-3426/3426	100	94.45	gb|YP_005226614.1	type VI secretion protein TssM [T6SS VF0569] [Klebsiella pneumoniae subsp. pneumoniae HS11286]
CAV2244	NODE_5_length_347537_cov_31.236954	289037	290791	tssF	1-1755/1755	100	94.42	gb|YP_005226617.1	type VI secretion system baseplate subunit TssF [T6SS VF0569] [Klebsiella pneumoniae subsp. pneumoniae HS11286]
CAV2244	NODE_5_length_347537_cov_31.236954	290755	291840	tssG	1-1086/1086	100	90.52	gb|YP_005226618.1	type VI secretion system baseplate subunit TssG [T6SS VF0569] [Klebsiella pneumoniae subsp. pneumoniae HS11286]
CAV2244	NODE_5_length_347537_cov_31.236954	291818	292360	sciN/tssJ	1-543/543	100	93.55	gb|YP_005226619.1	type VI secretion system lipoprotein TssJ [T6SS VF0569] [Klebsiella pneumoniae subsp. pneumoniae HS11286]
CAV2244	NODE_61_length_1339_cov_64.740887	1	1089	manC	328-1416/1416	76.91	97.52	gb|YP_002920352.1	mannose-1-phosphate guanylyltransferase [Capsule VF0560] [Klebsiella pneumoniae subsp. pneumoniae NTUH-K2044]
CAV2244	NODE_7_length_287168_cov_32.769066	126806	127456	rcsB	1-651/651	100	97.54	gb|YP_002920501.1	transcriptional regulator RcsB [RcsAB VF0571] [Klebsiella pneumoniae subsp. pneumoniae NTUH-K2044]
CAV2244	NODE_7_length_287168_cov_32.769066	284739	285635	galF	1-897/897	100	94.98	gb|YP_002920369.1	UTP-glucose-1-phosphate uridylyltransferase subunit GalF [Capsule VF0560] [Klebsiella pneumoniae subsp. pneumoniae NTUH-K2044]
CAV2244	NODE_7_length_287168_cov_32.769066	286028	286656	cpsACP	1-629/630	99.84	87.28	gb|YP_002920368.1	phosphatase PAP2 family protein [Capsule VF0560] [Klebsiella pneumoniae subsp. pneumoniae NTUH-K2044]
CAV2279	NODE_16_length_127701_cov_58.076020	29878	30813	iroE	1-936/936	99.89	83.46	gb|YP_002919453	siderophore esterase IroE [Sal VF0563] [Klebsiella pneumoniae subsp. pneumoniae NTUH-K2044]
CAV2279	NODE_1_length_579150_cov_60.402272	76707	77287	ykgK/ecpR	11-591/591	98.31	87.09	gb|NP_286011	regulator protein EcpR [ECP VF0404] [Escherichia coli O157:H7 str. EDL933]
CAV2279	NODE_1_length_579150_cov_60.402272	77361	77944	yagZ/ecpA	1-584/588	99.32	89.38	gb|NP_286010	E. coli common pilus structural subunit EcpA [ECP VF0404] [Escherichia coli O157:H7 str. EDL933]
CAV2279	NODE_1_length_579150_cov_60.402272	78007	78675	yagY/ecpB	1-669/669	100	87.14	gb|NP_286009	E. coli common pilus chaperone EcpB [ECP VF0404] [Escherichia coli O157:H7 str. EDL933]
CAV2279	NODE_1_length_579150_cov_60.402272	78701	81226	yagX/ecpC	1-2526/2526	99.92	87.5	gb|NP_286008	E. coli common pilus usher EcpC [ECP VF0404] [Escherichia coli O157:H7 str. EDL933]
CAV2279	NODE_1_length_579150_cov_60.402272	81216	82859	yagW/ecpD	1-1644/1644	100	88.38	gb|NP_286007	polymerized tip adhesin of ECP fibers [ECP VF0404] [Escherichia coli O157:H7 str. EDL933]
CAV2279	NODE_1_length_579150_cov_60.402272	82785	83538	yagV/ecpE	3-756/756	99.74	83.95	gb|NP_286006	E. coli common pilus chaperone EcpE [ECP VF0404] [Escherichia coli O157:H7 str. EDL933]
CAV2279	NODE_1_length_579150_cov_60.402272	232745	235891	acrB	1-3147/3147	100	95.14	gb|YP_002918165.1	acriflavine resistance protein B [AcrAB VF0568] [Klebsiella pneumoniae subsp. pneumoniae NTUH-K2044]
CAV2279	NODE_1_length_579150_cov_60.402272	235914	237107	acrA	1-1194/1194	100	95.73	gb|YP_002918166.1	acriflavine resistance protein A [AcrAB VF0568] [Klebsiella pneumoniae subsp. pneumoniae NTUH-K2044]
CAV2279	NODE_1_length_579150_cov_60.402272	416467	417074	entD	23-630/630	96.51	89.64	gb|YP_002918366.1	enterochelin synthetase component D [Ent VF0562] [Klebsiella pneumoniae subsp. pneumoniae NTUH-K2044]
CAV2279	NODE_1_length_579150_cov_60.402272	417163	419391	fepA	1-2229/2229	100	95.87	gb|YP_002918367.1	outer membrane receptor FepA [Ent VF0562] [Klebsiella pneumoniae subsp. pneumoniae NTUH-K2044]
CAV2279	NODE_1_length_579150_cov_60.402272	419651	420859	fes	1-1209/1209	100	94.13	gb|YP_002918368.1	enterobactin/ferric enterobactin esterase [Ent VF0562] [Klebsiella pneumoniae subsp. pneumoniae NTUH-K2044]
CAV2279	NODE_1_length_579150_cov_60.402272	421101	424982	entF	1-3882/3882	100	95.8	gb|YP_002918370.1	enterobactin synthase subunit F [Ent VF0562] [Klebsiella pneumoniae subsp. pneumoniae NTUH-K2044]
CAV2279	NODE_1_length_579150_cov_60.402272	425047	425841	fepC	1-795/795	100	97.48	gb|YP_002918371.1	iron-enterobactin transporter ATP-binding protein [Ent VF0562] [Klebsiella pneumoniae subsp. pneumoniae NTUH-K2044]
CAV2279	NODE_1_length_579150_cov_60.402272	425838	426830	fepG	1-993/993	100	96.47	gb|YP_002918372.1	iron-enterobactin transporter permease [Ent VF0562] [Klebsiella pneumoniae subsp. pneumoniae NTUH-K2044]
CAV2279	NODE_1_length_579150_cov_60.402272	426827	427834	fepD	1-1008/1008	100	96.13	gb|YP_002918373.1	iron-enterobactin transporter membrane protein [Ent VF0562] [Klebsiella pneumoniae subsp. pneumoniae NTUH-K2044]
CAV2279	NODE_1_length_579150_cov_60.402272	427947	429184	ybdA	1-1238/1242	99.68	95.64	gb|YP_002918375.1	enterobactin exporter EntS [Ent VF0562] [Klebsiella pneumoniae subsp. pneumoniae NTUH-K2044]
CAV2279	NODE_1_length_579150_cov_60.402272	429564	430523	fepB	1-960/960	100	94.48	gb|YP_002918376.1	iron-enterobactin transporter periplasmic binding protein [Ent VF0562] [Klebsiella pneumoniae subsp. pneumoniae NTUH-K2044]
CAV2279	NODE_1_length_579150_cov_60.402272	430700	431887	entC	1-1188/1188	100	93.77	gb|YP_002918377.1	isochorismate synthase [Ent VF0562] [Klebsiella pneumoniae subsp. pneumoniae NTUH-K2044]
CAV2279	NODE_1_length_579150_cov_60.402272	431897	433504	entE	1-1608/1608	100	95.03	gb|YP_002918378.1	enterobactin synthase subunit E [Ent VF0562] [Klebsiella pneumoniae subsp. pneumoniae NTUH-K2044]
CAV2279	NODE_1_length_579150_cov_60.402272	433518	434369	entB	1-852/852	100	95.42	gb|YP_002918379.1	23-dihydro-23-dihydroxybenzoate synthetase isochroismatase [Ent VF0562] [Klebsiella pneumoniae subsp. pneumoniae NTUH-K2044]
CAV2279	NODE_1_length_579150_cov_60.402272	434339	435124	entA	1-786/786	100	94.91	gb|YP_002918380.1	23-dihydroxybenzoate-23-dehydrogenase [Ent VF0562] [Klebsiella pneumoniae subsp. pneumoniae NTUH-K2044]
CAV2279	NODE_28_length_75896_cov_61.369855	74702	75896	manB	151-1345/1371	87.16	97.16	gb|YP_002920351.1	phosphomannomutase [Capsule VF0560] [Klebsiella pneumoniae subsp. pneumoniae NTUH-K2044]
CAV2279	NODE_2_length_382201_cov_59.870555	135887	136957	ompA	1-1041/1041	100	83.75	gb|AAF37887	outer membrane protein A [OmpA VF0236] [Escherichia coli O18:K1:H7 str. RS218]
CAV2279	NODE_3_length_360213_cov_57.870563	55256	55798	sciN/tssJ	1-543/543	100	93.55	gb|YP_005226619.1	type VI secretion system lipoprotein TssJ [T6SS VF0569] [Klebsiella pneumoniae subsp. pneumoniae HS11286]
CAV2279	NODE_3_length_360213_cov_57.870563	55776	56861	tssG	1-1086/1086	100	90.52	gb|YP_005226618.1	type VI secretion system baseplate subunit TssG [T6SS VF0569] [Klebsiella pneumoniae subsp. pneumoniae HS11286]
CAV2279	NODE_3_length_360213_cov_57.870563	56825	58579	tssF	1-1755/1755	100	94.42	gb|YP_005226617.1	type VI secretion system baseplate subunit TssF [T6SS VF0569] [Klebsiella pneumoniae subsp. pneumoniae HS11286]
CAV2279	NODE_3_length_360213_cov_57.870563	61807	65232	icmF/tssM	1-3426/3426	100	94.45	gb|YP_005226614.1	type VI secretion protein TssM [T6SS VF0569] [Klebsiella pneumoniae subsp. pneumoniae HS11286]
CAV2279	NODE_3_length_360213_cov_57.870563	66352	66609	KPHS_23120	1-258/258	100	96.51	gb|YP_005226612.1	PaaR repeat-containing protein [T6SS VF0569] [Klebsiella pneumoniae subsp. pneumoniae HS11286]
CAV2279	NODE_3_length_360213_cov_57.870563	66658	69071	VF0569	1-2414/2418	99.79	92.88	tle1	type VI secretion system effector [T6SS VF0569] [Klebsiella pneumoniae subsp. pneumoniae HS11286]
CAV2279	NODE_3_length_360213_cov_57.870563	69060	69589	tli1	1-530/531	99.62	90.77	gb|YP_005226608.1	type VI secretion system immunity protein [T6SS VF0569] [Klebsiella pneumoniae subsp. pneumoniae HS11286]
CAV2279	NODE_3_length_360213_cov_57.870563	69658	70179	tli1	1-531/531	98.31	93.41	gb|YP_005226607.1	type VI secretion system immunity protein [T6SS VF0569] [Klebsiella pneumoniae subsp. pneumoniae HS11286]
CAV2279	NODE_3_length_360213_cov_57.870563	71023	73391	vgrG/tssI	1-2369/2370	99.96	95.27	gb|YP_005226604.1	type VI secretion system tip protein VgrG [T6SS VF0569] [Klebsiella pneumoniae subsp. pneumoniae HS11286]
CAV2279	NODE_3_length_360213_cov_57.870563	73393	76047	clpV/tssH	1-2655/2655	100	93.94	gb|YP_005226603.1	type VI secretion system ATPase TssH [T6SS VF0569] [Klebsiella pneumoniae subsp. pneumoniae HS11286]
CAV2279	NODE_3_length_360213_cov_57.870563	76317	76808	hcp/tssD	1-492/492	100	96.34	gb|YP_005226602.1	type VI secretion system protein Hcp family [T6SS VF0569] [Klebsiella pneumoniae subsp. pneumoniae HS11286]
CAV2279	NODE_3_length_360213_cov_57.870563	78516	79205	dotU/tssL	1-690/690	100	90.44	gb|YP_005226600.1	type VI secretion system protein DotU/TssL family [T6SS VF0569] [Klebsiella pneumoniae subsp. pneumoniae HS11286]
CAV2279	NODE_3_length_360213_cov_57.870563	79202	80545	vasE/tssK	1-1344/1344	100	93.97	gb|YP_005226599.1	type VI secretion system baseplate subunit TssK [T6SS VF0569] [Klebsiella pneumoniae subsp. pneumoniae HS11286]
CAV2279	NODE_3_length_360213_cov_57.870563	80555	82099	vipB/tssC	1-1545/1545	100	93.85	gb|YP_005226598.1	type VI secretion system contractile sheath large subunit VipB [T6SS VF0569] [Klebsiella pneumoniae subsp. pneumoniae HS11286]
CAV2279	NODE_3_length_360213_cov_57.870563	82142	82633	vipA/tssB	1-492/492	100	93.09	gb|YP_005226597.1	type VI secretion system contractile sheath small subunit VipA [T6SS VF0569] [Klebsiella pneumoniae subsp. pneumoniae HS11286]
CAV2279	NODE_49_length_4636_cov_60.760474	341	1507	ugd	1-1167/1167	100	95.03	gb|YP_002920350.1	UDP-glucose 6-dehydrogenase [Capsule VF0560] [Klebsiella pneumoniae subsp. pneumoniae NTUH-K2044]
CAV2279	NODE_5_length_311587_cov_60.548746	279618	280241	rcsA	1-624/624	100	91.99	gb|YP_002920216.1	transcriptional activator for ctr capsule biosynthesis [RcsAB VF0571] [Klebsiella pneumoniae subsp. pneumoniae NTUH-K2044]
CAV2279	NODE_66_length_1339_cov_118.888273	251	1339	manC	328-1416/1416	76.91	97.52	gb|YP_002920352.1	mannose-1-phosphate guanylyltransferase [Capsule VF0560] [Klebsiella pneumoniae subsp. pneumoniae NTUH-K2044]
CAV2279	NODE_6_length_306726_cov_60.460696	630	2036	gnd	1-1407/1407	100	95.74	gb|YP_002920353.1	6-phosphogluconate dehydrogenase [Capsule VF0560] [Klebsiella pneumoniae subsp. pneumoniae NTUH-K2044]
CAV2279	NODE_6_length_306726_cov_60.460696	16404	17529	wza	1-1126/1134	99.29	80.37	gb|YP_002920366.1	capsule polysaccharide export protein precursor [Capsule VF0560] [Klebsiella pneumoniae subsp. pneumoniae NTUH-K2044]
CAV2279	NODE_6_length_306726_cov_60.460696	17674	19194	wzi	1-1515/1515	100	86.72	gb|YP_002920367.1	surface assembly of capsule [Capsule VF0560] [Klebsiella pneumoniae subsp. pneumoniae NTUH-K2044]
CAV2279	NODE_6_length_306726_cov_60.460696	20070	20698	cpsACP	1-629/630	99.84	87.28	gb|YP_002920368.1	phosphatase PAP2 family protein [Capsule VF0560] [Klebsiella pneumoniae subsp. pneumoniae NTUH-K2044]
CAV2279	NODE_6_length_306726_cov_60.460696	21091	21987	galF	1-897/897	100	94.98	gb|YP_002920369.1	UTP-glucose-1-phosphate uridylyltransferase subunit GalF [Capsule VF0560] [Klebsiella pneumoniae subsp. pneumoniae NTUH-K2044]
CAV2279	NODE_6_length_306726_cov_60.460696	179270	179920	rcsB	1-651/651	100	97.54	gb|YP_002920501.1	transcriptional regulator RcsB [RcsAB VF0571] [Klebsiella pneumoniae subsp. pneumoniae NTUH-K2044]
CAV2279	NODE_7_length_208634_cov_61.582608	97135	97843	mrkH	3-711/711	99.72	94.36	gb|YP_002921121.1	transcriptional activator [Type 3 fimbriae VF0567] [Klebsiella pneumoniae subsp. pneumoniae NTUH-K2044]
CAV2279	NODE_7_length_208634_cov_61.582608	97849	98433	mrkI	1-585/585	99.83	89.25	gb|YP_002921122.1	LuxR family regulatory protein [Type 3 fimbriae VF0567] [Klebsiella pneumoniae subsp. pneumoniae NTUH-K2044]
CAV2279	NODE_7_length_208634_cov_61.582608	98577	99293	mrkJ	1-717/717	100	90.52	gb|YP_002921123.1	phosphodiesterase [Type 3 fimbriae VF0567] [Klebsiella pneumoniae subsp. pneumoniae NTUH-K2044]
CAV2279	NODE_7_length_208634_cov_61.582608	99327	99962	mrkF	1-636/636	100	92.61	gb|YP_002921124	type 3 fimbrial minor pilin subunit MrkF [Type 3 fimbriae VF0567] [Klebsiella pneumoniae subsp. pneumoniae NTUH-K2044]
CAV2279	NODE_7_length_208634_cov_61.582608	99976	100971	mrkD	1-996/996	100	93.78	gb|YP_002921125	fimbrial adhesin protein precursor MrkD [Type 3 fimbriae VF0567] [Klebsiella pneumoniae subsp. pneumoniae NTUH-K2044]
CAV2279	NODE_7_length_208634_cov_61.582608	100962	103448	mrkC	1-2487/2487	100	95.38	gb|YP_002921126	fimbrial biogenesis outer membrane usher protein mrkC precursor [Type 3 fimbriae VF0567] [Klebsiella pneumoniae subsp. pneumoniae NTUH-K2044]
CAV2279	NODE_7_length_208634_cov_61.582608	103460	104161	mrkB	1-702/702	100	99.14	gb|YP_002921127	fimbrial chaperone protein mrkB precursor [Type 3 fimbriae VF0567] [Klebsiella pneumoniae subsp. pneumoniae NTUH-K2044]
CAV2279	NODE_7_length_208634_cov_61.582608	104257	104865	mrkA	1-609/609	100	98.03	gb|YP_002921128	type 3 fimbrial major pilin subunit MrkA [Type 3 fimbriae VF0567] [Klebsiella pneumoniae subsp. pneumoniae NTUH-K2044]
CAV2279	NODE_7_length_208634_cov_61.582608	109736	110340	fimB	1-605/606	99.83	88.93	gb|YP_002921134.1	tyrosine recombinase [Type I fimbriae VF0566] [Klebsiella pneumoniae subsp. pneumoniae NTUH-K2044]
CAV2279	NODE_7_length_208634_cov_61.582608	110794	111402	fimE	1-609/609	99.84	87.7	gb|YP_002921135.1	tyrosine recombinase [Type I fimbriae VF0566] [Klebsiella pneumoniae subsp. pneumoniae NTUH-K2044]
CAV2279	NODE_7_length_208634_cov_61.582608	111882	112430	fimA	1-549/549	100	93.08	gb|YP_002921137.1	type 1 major fimbrial subunit precursor [Type I fimbriae VF0566] [Klebsiella pneumoniae subsp. pneumoniae NTUH-K2044]
CAV2279	NODE_7_length_208634_cov_61.582608	112404	113038	fimI	3-636/636	99.69	91.02	gb|YP_002921138.1	type 1 pilus biosynthesis fimbrial protein [Type I fimbriae VF0566] [Klebsiella pneumoniae subsp. pneumoniae NTUH-K2044]
CAV2279	NODE_7_length_208634_cov_61.582608	113067	113792	fimC	1-726/726	100	90.77	gb|YP_002921139.1	periplasmic chaperone [Type I fimbriae VF0566] [Klebsiella pneumoniae subsp. pneumoniae NTUH-K2044]
CAV2279	NODE_7_length_208634_cov_61.582608	113842	116486	fimD	2-2646/2646	99.96	92.89	gb|YP_002921140.1	outer membrane usher protein [Type I fimbriae VF0566] [Klebsiella pneumoniae subsp. pneumoniae NTUH-K2044]
CAV2279	NODE_7_length_208634_cov_61.582608	116494	117024	fimF	1-531/531	100	90.77	gb|YP_002921141.1	type 1 fimbrial minor component [Type I fimbriae VF0566] [Klebsiella pneumoniae subsp. pneumoniae NTUH-K2044]
CAV2279	NODE_7_length_208634_cov_61.582608	117037	117537	fimG	1-501/501	100	94.61	gb|YP_002921142.1	type 1 fimbrial minor component [Type I fimbriae VF0566] [Klebsiella pneumoniae subsp. pneumoniae NTUH-K2044]
CAV2279	NODE_7_length_208634_cov_61.582608	117552	118460	fimH	1-909/909	100	94.72	gb|YP_002921143.1	type 1 fimbrial adhesin precursor [Type I fimbriae VF0566] [Klebsiella pneumoniae subsp. pneumoniae NTUH-K2044]
CAV1945	NODE_17_length_137746_cov_27.6537	72471	73541	ompA	1-1041/1041	100	83.75	gb|AAF37887	outer membrane protein A [OmpA VF0236] [Escherichia coli O18:K1:H7 str. RS218]
CAV1945	NODE_1_length_579347_cov_28.5991	76707	77287	ykgK/ecpR	11-591/591	98.31	87.09	gb|NP_286011	regulator protein EcpR [ECP VF0404] [Escherichia coli O157:H7 str. EDL933]
CAV1945	NODE_1_length_579347_cov_28.5991	77361	77944	yagZ/ecpA	1-584/588	99.32	89.38	gb|NP_286010	E. coli common pilus structural subunit EcpA [ECP VF0404] [Escherichia coli O157:H7 str. EDL933]
CAV1945	NODE_1_length_579347_cov_28.5991	78007	78675	yagY/ecpB	1-669/669	100	87.14	gb|NP_286009	E. coli common pilus chaperone EcpB [ECP VF0404] [Escherichia coli O157:H7 str. EDL933]
CAV1945	NODE_1_length_579347_cov_28.5991	78701	81226	yagX/ecpC	1-2526/2526	99.92	87.5	gb|NP_286008	E. coli common pilus usher EcpC [ECP VF0404] [Escherichia coli O157:H7 str. EDL933]
CAV1945	NODE_1_length_579347_cov_28.5991	81216	82859	yagW/ecpD	1-1644/1644	100	88.38	gb|NP_286007	polymerized tip adhesin of ECP fibers [ECP VF0404] [Escherichia coli O157:H7 str. EDL933]
CAV1945	NODE_1_length_579347_cov_28.5991	82785	83538	yagV/ecpE	3-756/756	99.74	83.95	gb|NP_286006	E. coli common pilus chaperone EcpE [ECP VF0404] [Escherichia coli O157:H7 str. EDL933]
CAV1945	NODE_1_length_579347_cov_28.5991	232745	235891	acrB	1-3147/3147	100	95.14	gb|YP_002918165.1	acriflavine resistance protein B [AcrAB VF0568] [Klebsiella pneumoniae subsp. pneumoniae NTUH-K2044]
CAV1945	NODE_1_length_579347_cov_28.5991	235914	237107	acrA	1-1194/1194	100	95.73	gb|YP_002918166.1	acriflavine resistance protein A [AcrAB VF0568] [Klebsiella pneumoniae subsp. pneumoniae NTUH-K2044]
CAV1945	NODE_1_length_579347_cov_28.5991	416467	417074	entD	23-630/630	96.51	89.64	gb|YP_002918366.1	enterochelin synthetase component D [Ent VF0562] [Klebsiella pneumoniae subsp. pneumoniae NTUH-K2044]
CAV1945	NODE_1_length_579347_cov_28.5991	417163	419391	fepA	1-2229/2229	100	95.6	gb|YP_002918367.1	outer membrane receptor FepA [Ent VF0562] [Klebsiella pneumoniae subsp. pneumoniae NTUH-K2044]
CAV1945	NODE_1_length_579347_cov_28.5991	419651	420859	fes	1-1209/1209	100	94.13	gb|YP_002918368.1	enterobactin/ferric enterobactin esterase [Ent VF0562] [Klebsiella pneumoniae subsp. pneumoniae NTUH-K2044]
CAV1945	NODE_1_length_579347_cov_28.5991	421101	424982	entF	1-3882/3882	100	95.8	gb|YP_002918370.1	enterobactin synthase subunit F [Ent VF0562] [Klebsiella pneumoniae subsp. pneumoniae NTUH-K2044]
CAV1945	NODE_1_length_579347_cov_28.5991	425047	425841	fepC	1-795/795	100	97.48	gb|YP_002918371.1	iron-enterobactin transporter ATP-binding protein [Ent VF0562] [Klebsiella pneumoniae subsp. pneumoniae NTUH-K2044]
CAV1945	NODE_1_length_579347_cov_28.5991	425838	426830	fepG	1-993/993	100	96.47	gb|YP_002918372.1	iron-enterobactin transporter permease [Ent VF0562] [Klebsiella pneumoniae subsp. pneumoniae NTUH-K2044]
CAV1945	NODE_1_length_579347_cov_28.5991	426827	427834	fepD	1-1008/1008	100	96.13	gb|YP_002918373.1	iron-enterobactin transporter membrane protein [Ent VF0562] [Klebsiella pneumoniae subsp. pneumoniae NTUH-K2044]
CAV1945	NODE_1_length_579347_cov_28.5991	427947	429184	ybdA	1-1238/1242	99.68	95.64	gb|YP_002918375.1	enterobactin exporter EntS [Ent VF0562] [Klebsiella pneumoniae subsp. pneumoniae NTUH-K2044]
CAV1945	NODE_1_length_579347_cov_28.5991	429564	430523	fepB	1-960/960	100	94.48	gb|YP_002918376.1	iron-enterobactin transporter periplasmic binding protein [Ent VF0562] [Klebsiella pneumoniae subsp. pneumoniae NTUH-K2044]
CAV1945	NODE_1_length_579347_cov_28.5991	430700	431887	entC	1-1188/1188	100	93.77	gb|YP_002918377.1	isochorismate synthase [Ent VF0562] [Klebsiella pneumoniae subsp. pneumoniae NTUH-K2044]
CAV1945	NODE_1_length_579347_cov_28.5991	431897	433504	entE	1-1608/1608	100	95.03	gb|YP_002918378.1	enterobactin synthase subunit E [Ent VF0562] [Klebsiella pneumoniae subsp. pneumoniae NTUH-K2044]
CAV1945	NODE_1_length_579347_cov_28.5991	433518	434369	entB	1-852/852	100	95.42	gb|YP_002918379.1	23-dihydro-23-dihydroxybenzoate synthetase isochroismatase [Ent VF0562] [Klebsiella pneumoniae subsp. pneumoniae NTUH-K2044]
CAV1945	NODE_1_length_579347_cov_28.5991	434339	435124	entA	1-786/786	100	94.91	gb|YP_002918380.1	23-dihydroxybenzoate-23-dehydrogenase [Ent VF0562] [Klebsiella pneumoniae subsp. pneumoniae NTUH-K2044]
CAV1945	NODE_25_length_68964_cov_24.826	84	2497	VF0569	1-2414/2418	99.79	92.88	tle1	type VI secretion system effector [T6SS VF0569] [Klebsiella pneumoniae subsp. pneumoniae HS11286]
CAV1945	NODE_25_length_68964_cov_24.826	2546	2803	KPHS_23120	1-258/258	100	96.51	gb|YP_005226612.1	PaaR repeat-containing protein [T6SS VF0569] [Klebsiella pneumoniae subsp. pneumoniae HS11286]
CAV1945	NODE_25_length_68964_cov_24.826	3923	7348	icmF/tssM	1-3426/3426	100	94.45	gb|YP_005226614.1	type VI secretion protein TssM [T6SS VF0569] [Klebsiella pneumoniae subsp. pneumoniae HS11286]
CAV1945	NODE_25_length_68964_cov_24.826	10576	12330	tssF	1-1755/1755	100	94.42	gb|YP_005226617.1	type VI secretion system baseplate subunit TssF [T6SS VF0569] [Klebsiella pneumoniae subsp. pneumoniae HS11286]
CAV1945	NODE_25_length_68964_cov_24.826	12294	13379	tssG	1-1086/1086	100	90.52	gb|YP_005226618.1	type VI secretion system baseplate subunit TssG [T6SS VF0569] [Klebsiella pneumoniae subsp. pneumoniae HS11286]
CAV1945	NODE_25_length_68964_cov_24.826	13357	13899	sciN/tssJ	1-543/543	100	93.55	gb|YP_005226619.1	type VI secretion system lipoprotein TssJ [T6SS VF0569] [Klebsiella pneumoniae subsp. pneumoniae HS11286]
CAV1945	NODE_3_length_364442_cov_29.3443	90268	91176	fimH	1-909/909	100	94.72	gb|YP_002921143.1	type 1 fimbrial adhesin precursor [Type I fimbriae VF0566] [Klebsiella pneumoniae subsp. pneumoniae NTUH-K2044]
CAV1945	NODE_3_length_364442_cov_29.3443	91191	91691	fimG	1-501/501	100	94.61	gb|YP_002921142.1	type 1 fimbrial minor component [Type I fimbriae VF0566] [Klebsiella pneumoniae subsp. pneumoniae NTUH-K2044]
CAV1945	NODE_3_length_364442_cov_29.3443	91704	92234	fimF	1-531/531	100	90.77	gb|YP_002921141.1	type 1 fimbrial minor component [Type I fimbriae VF0566] [Klebsiella pneumoniae subsp. pneumoniae NTUH-K2044]
CAV1945	NODE_3_length_364442_cov_29.3443	92242	94886	fimD	2-2646/2646	99.96	92.89	gb|YP_002921140.1	outer membrane usher protein [Type I fimbriae VF0566] [Klebsiella pneumoniae subsp. pneumoniae NTUH-K2044]
CAV1945	NODE_3_length_364442_cov_29.3443	94936	95661	fimC	1-726/726	100	90.77	gb|YP_002921139.1	periplasmic chaperone [Type I fimbriae VF0566] [Klebsiella pneumoniae subsp. pneumoniae NTUH-K2044]
CAV1945	NODE_3_length_364442_cov_29.3443	95690	96324	fimI	3-636/636	99.69	91.02	gb|YP_002921138.1	type 1 pilus biosynthesis fimbrial protein [Type I fimbriae VF0566] [Klebsiella pneumoniae subsp. pneumoniae NTUH-K2044]
CAV1945	NODE_3_length_364442_cov_29.3443	96298	96846	fimA	1-549/549	100	93.08	gb|YP_002921137.1	type 1 major fimbrial subunit precursor [Type I fimbriae VF0566] [Klebsiella pneumoniae subsp. pneumoniae NTUH-K2044]
CAV1945	NODE_3_length_364442_cov_29.3443	97326	97934	fimE	1-609/609	99.84	87.7	gb|YP_002921135.1	tyrosine recombinase [Type I fimbriae VF0566] [Klebsiella pneumoniae subsp. pneumoniae NTUH-K2044]
CAV1945	NODE_3_length_364442_cov_29.3443	98388	98992	fimB	1-605/606	99.83	88.93	gb|YP_002921134.1	tyrosine recombinase [Type I fimbriae VF0566] [Klebsiella pneumoniae subsp. pneumoniae NTUH-K2044]
CAV1945	NODE_3_length_364442_cov_29.3443	103863	104471	mrkA	1-609/609	100	98.03	gb|YP_002921128	type 3 fimbrial major pilin subunit MrkA [Type 3 fimbriae VF0567] [Klebsiella pneumoniae subsp. pneumoniae NTUH-K2044]
CAV1945	NODE_3_length_364442_cov_29.3443	104567	105268	mrkB	1-702/702	100	98.72	gb|YP_002921127	fimbrial chaperone protein mrkB precursor [Type 3 fimbriae VF0567] [Klebsiella pneumoniae subsp. pneumoniae NTUH-K2044]
CAV1945	NODE_3_length_364442_cov_29.3443	105280	107766	mrkC	1-2487/2487	100	95.34	gb|YP_002921126	fimbrial biogenesis outer membrane usher protein mrkC precursor [Type 3 fimbriae VF0567] [Klebsiella pneumoniae subsp. pneumoniae NTUH-K2044]
CAV1945	NODE_3_length_364442_cov_29.3443	107757	108752	mrkD	1-996/996	100	93.78	gb|YP_002921125	fimbrial adhesin protein precursor MrkD [Type 3 fimbriae VF0567] [Klebsiella pneumoniae subsp. pneumoniae NTUH-K2044]
CAV1945	NODE_3_length_364442_cov_29.3443	108766	109401	mrkF	1-636/636	100	92.61	gb|YP_002921124	type 3 fimbrial minor pilin subunit MrkF [Type 3 fimbriae VF0567] [Klebsiella pneumoniae subsp. pneumoniae NTUH-K2044]
CAV1945	NODE_3_length_364442_cov_29.3443	109435	110151	mrkJ	1-717/717	100	90.52	gb|YP_002921123.1	phosphodiesterase [Type 3 fimbriae VF0567] [Klebsiella pneumoniae subsp. pneumoniae NTUH-K2044]
CAV1945	NODE_3_length_364442_cov_29.3443	110295	110879	mrkI	1-585/585	99.83	89.25	gb|YP_002921122.1	LuxR family regulatory protein [Type 3 fimbriae VF0567] [Klebsiella pneumoniae subsp. pneumoniae NTUH-K2044]
CAV1945	NODE_3_length_364442_cov_29.3443	110885	111593	mrkH	3-711/711	99.72	94.36	gb|YP_002921121.1	transcriptional activator [Type 3 fimbriae VF0567] [Klebsiella pneumoniae subsp. pneumoniae NTUH-K2044]
CAV1945	NODE_45_length_13480_cov_35.4976	11745	13151	gnd	1-1407/1407	100	95.74	gb|YP_002920353.1	6-phosphogluconate dehydrogenase [Capsule VF0560] [Klebsiella pneumoniae subsp. pneumoniae NTUH-K2044]
CAV1945	NODE_4_length_295883_cov_27.5868	129581	130231	rcsB	1-651/651	100	97.54	gb|YP_002920501.1	transcriptional regulator RcsB [RcsAB VF0571] [Klebsiella pneumoniae subsp. pneumoniae NTUH-K2044]
CAV1945	NODE_4_length_295883_cov_27.5868	287515	288411	galF	1-897/897	100	94.98	gb|YP_002920369.1	UTP-glucose-1-phosphate uridylyltransferase subunit GalF [Capsule VF0560] [Klebsiella pneumoniae subsp. pneumoniae NTUH-K2044]
CAV1945	NODE_4_length_295883_cov_27.5868	288804	289432	cpsACP	1-629/630	99.84	87.28	gb|YP_002920368.1	phosphatase PAP2 family protein [Capsule VF0560] [Klebsiella pneumoniae subsp. pneumoniae NTUH-K2044]
CAV1945	NODE_4_length_295883_cov_27.5868	290308	291828	wzi	1-1515/1515	100	86.65	gb|YP_002920367.1	surface assembly of capsule [Capsule VF0560] [Klebsiella pneumoniae subsp. pneumoniae NTUH-K2044]
CAV1945	NODE_4_length_295883_cov_27.5868	291973	293098	wza	1-1126/1134	99.29	80.37	gb|YP_002920366.1	capsule polysaccharide export protein precursor [Capsule VF0560] [Klebsiella pneumoniae subsp. pneumoniae NTUH-K2044]
CAV1945	NODE_5_length_294424_cov_27.1479	179855	180478	rcsA	1-624/624	100	91.99	gb|YP_002920216.1	transcriptional activator for ctr capsule biosynthesis [RcsAB VF0571] [Klebsiella pneumoniae subsp. pneumoniae NTUH-K2044]
CAV1945	NODE_60_length_4636_cov_33.4685	341	1507	ugd	1-1167/1167	100	95.03	gb|YP_002920350.1	UDP-glucose 6-dehydrogenase [Capsule VF0560] [Klebsiella pneumoniae subsp. pneumoniae NTUH-K2044]
CAV1945	NODE_77_length_1639_cov_51.5333	1	1389	manC	28-1416/1416	98.09	97.19	gb|YP_002920352.1	mannose-1-phosphate guanylyltransferase [Capsule VF0560] [Klebsiella pneumoniae subsp. pneumoniae NTUH-K2044]
CAV1945	NODE_7_length_278487_cov_26.5363	264941	265432	vipA/tssB	1-492/492	100	93.09	gb|YP_005226597.1	type VI secretion system contractile sheath small subunit VipA [T6SS VF0569] [Klebsiella pneumoniae subsp. pneumoniae HS11286]
CAV1945	NODE_7_length_278487_cov_26.5363	265475	267019	vipB/tssC	1-1545/1545	100	93.85	gb|YP_005226598.1	type VI secretion system contractile sheath large subunit VipB [T6SS VF0569] [Klebsiella pneumoniae subsp. pneumoniae HS11286]
CAV1945	NODE_7_length_278487_cov_26.5363	267029	268372	vasE/tssK	1-1344/1344	100	93.97	gb|YP_005226599.1	type VI secretion system baseplate subunit TssK [T6SS VF0569] [Klebsiella pneumoniae subsp. pneumoniae HS11286]
CAV1945	NODE_7_length_278487_cov_26.5363	268369	269058	dotU/tssL	1-690/690	100	90.44	gb|YP_005226600.1	type VI secretion system protein DotU/TssL family [T6SS VF0569] [Klebsiella pneumoniae subsp. pneumoniae HS11286]
CAV1945	NODE_7_length_278487_cov_26.5363	270766	271257	hcp/tssD	1-492/492	100	96.34	gb|YP_005226602.1	type VI secretion system protein Hcp family [T6SS VF0569] [Klebsiella pneumoniae subsp. pneumoniae HS11286]
CAV1945	NODE_7_length_278487_cov_26.5363	271527	274181	clpV/tssH	1-2655/2655	100	93.86	gb|YP_005226603.1	type VI secretion system ATPase TssH [T6SS VF0569] [Klebsiella pneumoniae subsp. pneumoniae HS11286]
CAV1945	NODE_7_length_278487_cov_26.5363	274183	276551	vgrG/tssI	1-2369/2370	99.96	95.31	gb|YP_005226604.1	type VI secretion system tip protein VgrG [T6SS VF0569] [Klebsiella pneumoniae subsp. pneumoniae HS11286]
CAV1945	NODE_7_length_278487_cov_26.5363	277395	277916	tli1	1-531/531	98.31	93.41	gb|YP_005226607.1	type VI secretion system immunity protein [T6SS VF0569] [Klebsiella pneumoniae subsp. pneumoniae HS11286]
CAV1945	NODE_7_length_278487_cov_26.5363	277985	278487	tli1	1-512/531	94.73	91.8	gb|YP_005226607.1	type VI secretion system immunity protein [T6SS VF0569] [Klebsiella pneumoniae subsp. pneumoniae HS11286]
CAV1945	NODE_8_length_268112_cov_24.4261	231602	232537	iroE	1-936/936	99.89	83.46	gb|YP_002919453	siderophore esterase IroE [Sal VF0563] [Klebsiella pneumoniae subsp. pneumoniae NTUH-K2044]
CAV1945	NODE_95_length_803_cov_49.0427	1	803	manB	469-1271/1371	58.57	98.63	gb|YP_002920351.1	phosphomannomutase [Capsule VF0560] [Klebsiella pneumoniae subsp. pneumoniae NTUH-K2044]
CAV1947	NODE_11_length_210862_cov_13.9398	179855	180478	rcsA	1-624/624	100	91.99	gb|YP_002920216.1	transcriptional activator for ctr capsule biosynthesis [RcsAB VF0571] [Klebsiella pneumoniae subsp. pneumoniae NTUH-K2044]
CAV1947	NODE_18_length_116131_cov_14.0696	50856	51926	ompA	1-1041/1041	100	83.75	gb|AAF37887	outer membrane protein A [OmpA VF0236] [Escherichia coli O18:K1:H7 str. RS218]
CAV1947	NODE_1_length_615908_cov_13.3437	264983	265474	vipA/tssB	1-492/492	100	93.09	gb|YP_005226597.1	type VI secretion system contractile sheath small subunit VipA [T6SS VF0569] [Klebsiella pneumoniae subsp. pneumoniae HS11286]
CAV1947	NODE_1_length_615908_cov_13.3437	265517	267061	vipB/tssC	1-1545/1545	100	93.85	gb|YP_005226598.1	type VI secretion system contractile sheath large subunit VipB [T6SS VF0569] [Klebsiella pneumoniae subsp. pneumoniae HS11286]
CAV1947	NODE_1_length_615908_cov_13.3437	267071	268414	vasE/tssK	1-1344/1344	100	93.97	gb|YP_005226599.1	type VI secretion system baseplate subunit TssK [T6SS VF0569] [Klebsiella pneumoniae subsp. pneumoniae HS11286]
CAV1947	NODE_1_length_615908_cov_13.3437	268411	269100	dotU/tssL	1-690/690	100	90.44	gb|YP_005226600.1	type VI secretion system protein DotU/TssL family [T6SS VF0569] [Klebsiella pneumoniae subsp. pneumoniae HS11286]
CAV1947	NODE_1_length_615908_cov_13.3437	270808	271299	hcp/tssD	1-492/492	100	96.34	gb|YP_005226602.1	type VI secretion system protein Hcp family [T6SS VF0569] [Klebsiella pneumoniae subsp. pneumoniae HS11286]
CAV1947	NODE_1_length_615908_cov_13.3437	271569	274223	clpV/tssH	1-2655/2655	100	93.94	gb|YP_005226603.1	type VI secretion system ATPase TssH [T6SS VF0569] [Klebsiella pneumoniae subsp. pneumoniae HS11286]
CAV1947	NODE_1_length_615908_cov_13.3437	274225	276593	vgrG/tssI	1-2369/2370	99.96	95.27	gb|YP_005226604.1	type VI secretion system tip protein VgrG [T6SS VF0569] [Klebsiella pneumoniae subsp. pneumoniae HS11286]
CAV1947	NODE_1_length_615908_cov_13.3437	277437	277958	tli1	1-531/531	98.31	93.41	gb|YP_005226607.1	type VI secretion system immunity protein [T6SS VF0569] [Klebsiella pneumoniae subsp. pneumoniae HS11286]
CAV1947	NODE_1_length_615908_cov_13.3437	278027	278556	tli1	1-530/531	99.62	90.77	gb|YP_005226608.1	type VI secretion system immunity protein [T6SS VF0569] [Klebsiella pneumoniae subsp. pneumoniae HS11286]
CAV1947	NODE_1_length_615908_cov_13.3437	278545	280958	VF0569	1-2414/2418	99.79	92.88	tle1	type VI secretion system effector [T6SS VF0569] [Klebsiella pneumoniae subsp. pneumoniae HS11286]
CAV1947	NODE_1_length_615908_cov_13.3437	281007	281264	KPHS_23120	1-258/258	100	96.51	gb|YP_005226612.1	PaaR repeat-containing protein [T6SS VF0569] [Klebsiella pneumoniae subsp. pneumoniae HS11286]
CAV1947	NODE_1_length_615908_cov_13.3437	282384	285809	icmF/tssM	1-3426/3426	100	94.45	gb|YP_005226614.1	type VI secretion protein TssM [T6SS VF0569] [Klebsiella pneumoniae subsp. pneumoniae HS11286]
CAV1947	NODE_1_length_615908_cov_13.3437	289037	290791	tssF	1-1755/1755	100	94.42	gb|YP_005226617.1	type VI secretion system baseplate subunit TssF [T6SS VF0569] [Klebsiella pneumoniae subsp. pneumoniae HS11286]
CAV1947	NODE_1_length_615908_cov_13.3437	290755	291840	tssG	1-1086/1086	100	90.52	gb|YP_005226618.1	type VI secretion system baseplate subunit TssG [T6SS VF0569] [Klebsiella pneumoniae subsp. pneumoniae HS11286]
CAV1947	NODE_1_length_615908_cov_13.3437	291818	292360	sciN/tssJ	1-543/543	100	93.55	gb|YP_005226619.1	type VI secretion system lipoprotein TssJ [T6SS VF0569] [Klebsiella pneumoniae subsp. pneumoniae HS11286]
CAV1947	NODE_1_length_615908_cov_13.3437	579398	580333	iroE	1-936/936	99.89	83.46	gb|YP_002919453	siderophore esterase IroE [Sal VF0563] [Klebsiella pneumoniae subsp. pneumoniae NTUH-K2044]
CAV1947	NODE_2_length_437448_cov_15.4413	252737	253445	mrkH	3-711/711	99.72	94.36	gb|YP_002921121.1	transcriptional activator [Type 3 fimbriae VF0567] [Klebsiella pneumoniae subsp. pneumoniae NTUH-K2044]
CAV1947	NODE_2_length_437448_cov_15.4413	253451	254035	mrkI	1-585/585	99.83	89.25	gb|YP_002921122.1	LuxR family regulatory protein [Type 3 fimbriae VF0567] [Klebsiella pneumoniae subsp. pneumoniae NTUH-K2044]
CAV1947	NODE_2_length_437448_cov_15.4413	254179	254895	mrkJ	1-717/717	100	90.52	gb|YP_002921123.1	phosphodiesterase [Type 3 fimbriae VF0567] [Klebsiella pneumoniae subsp. pneumoniae NTUH-K2044]
CAV1947	NODE_2_length_437448_cov_15.4413	254929	255564	mrkF	1-636/636	100	92.61	gb|YP_002921124	type 3 fimbrial minor pilin subunit MrkF [Type 3 fimbriae VF0567] [Klebsiella pneumoniae subsp. pneumoniae NTUH-K2044]
CAV1947	NODE_2_length_437448_cov_15.4413	255578	256573	mrkD	1-996/996	100	93.78	gb|YP_002921125	fimbrial adhesin protein precursor MrkD [Type 3 fimbriae VF0567] [Klebsiella pneumoniae subsp. pneumoniae NTUH-K2044]
CAV1947	NODE_2_length_437448_cov_15.4413	256564	259050	mrkC	1-2487/2487	100	95.38	gb|YP_002921126	fimbrial biogenesis outer membrane usher protein mrkC precursor [Type 3 fimbriae VF0567] [Klebsiella pneumoniae subsp. pneumoniae NTUH-K2044]
CAV1947	NODE_2_length_437448_cov_15.4413	259062	259763	mrkB	1-702/702	100	99.14	gb|YP_002921127	fimbrial chaperone protein mrkB precursor [Type 3 fimbriae VF0567] [Klebsiella pneumoniae subsp. pneumoniae NTUH-K2044]
CAV1947	NODE_2_length_437448_cov_15.4413	259859	260467	mrkA	1-609/609	100	98.03	gb|YP_002921128	type 3 fimbrial major pilin subunit MrkA [Type 3 fimbriae VF0567] [Klebsiella pneumoniae subsp. pneumoniae NTUH-K2044]
CAV1947	NODE_2_length_437448_cov_15.4413	265338	265942	fimB	1-605/606	99.83	88.93	gb|YP_002921134.1	tyrosine recombinase [Type I fimbriae VF0566] [Klebsiella pneumoniae subsp. pneumoniae NTUH-K2044]
CAV1947	NODE_2_length_437448_cov_15.4413	266396	267004	fimE	1-609/609	99.84	87.7	gb|YP_002921135.1	tyrosine recombinase [Type I fimbriae VF0566] [Klebsiella pneumoniae subsp. pneumoniae NTUH-K2044]
CAV1947	NODE_2_length_437448_cov_15.4413	267484	268032	fimA	1-549/549	100	93.08	gb|YP_002921137.1	type 1 major fimbrial subunit precursor [Type I fimbriae VF0566] [Klebsiella pneumoniae subsp. pneumoniae NTUH-K2044]
CAV1947	NODE_2_length_437448_cov_15.4413	268006	268640	fimI	3-636/636	99.69	91.02	gb|YP_002921138.1	type 1 pilus biosynthesis fimbrial protein [Type I fimbriae VF0566] [Klebsiella pneumoniae subsp. pneumoniae NTUH-K2044]
CAV1947	NODE_2_length_437448_cov_15.4413	268669	269394	fimC	1-726/726	100	90.77	gb|YP_002921139.1	periplasmic chaperone [Type I fimbriae VF0566] [Klebsiella pneumoniae subsp. pneumoniae NTUH-K2044]
CAV1947	NODE_2_length_437448_cov_15.4413	269444	272088	fimD	2-2646/2646	99.96	92.89	gb|YP_002921140.1	outer membrane usher protein [Type I fimbriae VF0566] [Klebsiella pneumoniae subsp. pneumoniae NTUH-K2044]
CAV1947	NODE_2_length_437448_cov_15.4413	272096	272626	fimF	1-531/531	100	90.77	gb|YP_002921141.1	type 1 fimbrial minor component [Type I fimbriae VF0566] [Klebsiella pneumoniae subsp. pneumoniae NTUH-K2044]
CAV1947	NODE_2_length_437448_cov_15.4413	272639	273139	fimG	1-501/501	100	94.61	gb|YP_002921142.1	type 1 fimbrial minor component [Type I fimbriae VF0566] [Klebsiella pneumoniae subsp. pneumoniae NTUH-K2044]
CAV1947	NODE_2_length_437448_cov_15.4413	273154	274062	fimH	1-909/909	100	94.72	gb|YP_002921143.1	type 1 fimbrial adhesin precursor [Type I fimbriae VF0566] [Klebsiella pneumoniae subsp. pneumoniae NTUH-K2044]
CAV1947	NODE_3_length_330744_cov_14.5204	93649	94842	acrA	1-1194/1194	100	95.73	gb|YP_002918166.1	acriflavine resistance protein A [AcrAB VF0568] [Klebsiella pneumoniae subsp. pneumoniae NTUH-K2044]
CAV1947	NODE_3_length_330744_cov_14.5204	94865	98011	acrB	1-3147/3147	100	95.14	gb|YP_002918165.1	acriflavine resistance protein B [AcrAB VF0568] [Klebsiella pneumoniae subsp. pneumoniae NTUH-K2044]
CAV1947	NODE_3_length_330744_cov_14.5204	247218	247971	yagV/ecpE	3-756/756	99.74	83.95	gb|NP_286006	E. coli common pilus chaperone EcpE [ECP VF0404] [Escherichia coli O157:H7 str. EDL933]
CAV1947	NODE_3_length_330744_cov_14.5204	247897	249540	yagW/ecpD	1-1644/1644	100	88.38	gb|NP_286007	polymerized tip adhesin of ECP fibers [ECP VF0404] [Escherichia coli O157:H7 str. EDL933]
CAV1947	NODE_3_length_330744_cov_14.5204	249530	252055	yagX/ecpC	1-2526/2526	99.92	87.5	gb|NP_286008	E. coli common pilus usher EcpC [ECP VF0404] [Escherichia coli O157:H7 str. EDL933]
CAV1947	NODE_3_length_330744_cov_14.5204	252081	252749	yagY/ecpB	1-669/669	100	87.14	gb|NP_286009	E. coli common pilus chaperone EcpB [ECP VF0404] [Escherichia coli O157:H7 str. EDL933]
CAV1947	NODE_3_length_330744_cov_14.5204	252812	253395	yagZ/ecpA	1-584/588	99.32	89.38	gb|NP_286010	E. coli common pilus structural subunit EcpA [ECP VF0404] [Escherichia coli O157:H7 str. EDL933]
CAV1947	NODE_3_length_330744_cov_14.5204	253469	254049	ykgK/ecpR	11-591/591	98.31	87.09	gb|NP_286011	regulator protein EcpR [ECP VF0404] [Escherichia coli O157:H7 str. EDL933]
CAV1947	NODE_40_length_19420_cov_19.0101	527	2047	wzi	1-1515/1515	100	86.72	gb|YP_002920367.1	surface assembly of capsule [Capsule VF0560] [Klebsiella pneumoniae subsp. pneumoniae NTUH-K2044]
CAV1947	NODE_40_length_19420_cov_19.0101	2192	3317	wza	1-1126/1134	99.29	80.37	gb|YP_002920366.1	capsule polysaccharide export protein precursor [Capsule VF0560] [Klebsiella pneumoniae subsp. pneumoniae NTUH-K2044]
CAV1947	NODE_40_length_19420_cov_19.0101	17685	19091	gnd	1-1407/1407	100	95.74	gb|YP_002920353.1	6-phosphogluconate dehydrogenase [Capsule VF0560] [Klebsiella pneumoniae subsp. pneumoniae NTUH-K2044]
CAV1947	NODE_58_length_4636_cov_15.2858	341	1507	ugd	1-1167/1167	100	95.03	gb|YP_002920350.1	UDP-glucose 6-dehydrogenase [Capsule VF0560] [Klebsiella pneumoniae subsp. pneumoniae NTUH-K2044]
CAV1947	NODE_6_length_290065_cov_14.0591	129703	130353	rcsB	1-651/651	100	97.54	gb|YP_002920501.1	transcriptional regulator RcsB [RcsAB VF0571] [Klebsiella pneumoniae subsp. pneumoniae NTUH-K2044]
CAV1947	NODE_6_length_290065_cov_14.0591	287636	288532	galF	1-897/897	100	94.98	gb|YP_002920369.1	UTP-glucose-1-phosphate uridylyltransferase subunit GalF [Capsule VF0560] [Klebsiella pneumoniae subsp. pneumoniae NTUH-K2044]
[truncated: 872 more rows]
